# Supplementary material for: A rapid review of the barriers and facilitators of mental health service access among Veterans and their families
Source: Front Health Serv. 2024 Jul 22;4:1426202. doi: 10.3389/frhs.2024.1426202 (PMC11298457; doi:10.3389/frhs.2024.1426202)
Supplement: Supplementary file 1 [file Datasheet1.xlsx]

## Sheet: RRP-001 Data Extraction
Author(s) (year)	Type of Article	Type of Data	Page #	Veteran Data - Step 1	Family/Caregiver Data - Step 1	Barriers - Step 2	Barriers - Step 3	Barriers - Final	Facilitators - Step 2	Facilitators - Step 3	Facilitators - Final	Veteran vs. Family Perspective	Country of Study	Age	Gender/Sex	Cleaned - Race	Income	Education	Length of Service	Type of Release	Years Since Release	MMAT_ S1. Clear RQ	MMAT_S2. Collected Data Address RQ	MMAT_Qual_1.1. Appropriate to Answer RQ	MMAT_Qual_1.2. Data Collection Adequate to RQ	MMAT_Qual_1.3. Findings Adequate from Data	MMAT_Qual_1.4. Interpretation Results Sufficient	MMAT_Qual_1.5. Coherence	MMAT_Quant_4.1. Sampling Strategy Relevant to RQ	MMAT_Quant_4.2. PS Represent to Target Pop	MMAT_Quant_4.3. Measurement Appropriate	MMAT_Quant_4.4. Risk of Nonresponse Low	MMAT_Quant_4.5. Statistical Analysis Appropriate	MMAT_Mix_5.1. Rationale for Mixed Methods	MMAT_Mix_5.2. Different Components Effective	MMAT_Mix_5.3. Outputs Adequately Interpreted	MMAT_Mix_5.4. Divergence/Inconsistencies Address	MMAT_Mix_5.5. Different Components Adhere	MMAT_SCORE
Beks & Cairns (2020) - Veteran	Empirical Article - Qualitative	Direct Quotes										Veteran issue	Canada	Not specified	Women/Female	Mixed	Mixed	Mixed	Not Specified	Not Specified	Not Specified	Yes	Yes	Yes	No	Yes	Yes	Yes											80% quality criteria met
					Participants described ways in which the veterans’ openness toward services and the instability of the veterans’ PTSD hindered mental health service use. Partners cited the need to calm and reassure their veteran partners around their participation in counseling/therapy, which only compounded the already difficult process of engaging in services. Participant 2 discussed how her continued engageme…	Mental Health Knowledge	Mental Health Knowledge	Mental Health Knowledge
					Partners identified the need for military-related organizations to adopt a culture in which alternatives to talk therapy are valued and recognized as effective and, in some cases, more culturally relevant and compatible options for veterans and their partners.	Availability of services	Service Preferences	Service Preferences
					Partners also identified the need for an official policy whereby veterans’ permission is not required in order for partners to make decisions about their initial and ongoing mental health care. A policy that affords greater decision-making power and rights to partners over their well-being would provide a direct pathway between partners, VAC, and providers. In addition, in situations where the ve…	Navigating the system	Navigating the System	Navigating the System
					Partners expressed that a VAC case manager is needed after the time in which the veteran is considered fully rehabilitated. Partners stated that access to a case manager at this juncture would prevent or reduce delays in addressing future or recurring concerns related to PTSD. Participant 11 indicated that the system needs to recognize PTSD as a potentially lifelong challenge: You know, PTSD is p…	Continuity of care Wait times	Continuity of Care Wait Times	Continuity of Care
								Wait Times
Beks & Cairns (2020) - Family												Family issue	Canada
			3		For the majority of partners, positive expectations about mental health treatment facilitated continued participation and strengthened their commitment to regular, longer term engagements. In addition, partners’ awareness that they had not yet reached their envisioned goals propelled them to continue working with their provider. Relatedly, a sense of hope and trust in the process of allowing ones…			Service Preferences	Trust in the system	Trust in the System	Trust in the System
			4		Skills, competencies, and roles were identified as critical to some partners in providing the flexibility, capacities, and proficiency necessary to continued mental health services use. The forethought and decision to research compatible and effective providers early in the process resulted in partners feeling more confident and invested in the provider they selected, thereby increasing their des…			Trust in the System	Trust in provider	Trust in Provider	Trust in Provider
			4		For some partners, consistent flexibility with work hours and schedules reassured them that they would be able to balance the demands of their work and home life with the time commitment needed to reach their desired therapeutic goals. Other partners stated that their capacity to articulate the continued need for support to both their providers and VAC afforded them greater choice and control ove…			Mental Health Knowledge	Availability of services	Service Availability	Service Availability
			4		Among partners with young families, the natural transition of their children becoming of school age altered partners’ caregiving role, allowing for regular appointment attendance.			Life Disruptions	Childcare	Childcare/Transportation Availability	Childcare/Transportation Availability
			4		Some partners anticipated that it would be difficult to control painful or intense emotions in treatment once they opened up, initially making them reluctant to attend sessions. Participant 14 recounted how the anticipation of talking about emotionally charged topics made it more difficult for her to continue therapy: There were definitely some bumps that were like “Oh don’t go any further, you d…			Social Support	Mental Health Knowledge	Mental Health Knowledge	Mental Health Knowledge
			4		Other partners anticipated that their experiences would be assessed as abnormal or inconceivable, diminishing their enthusiasm for the process of counseling/therapy. Among those who had missed a previous appointment, feelings of guilt due to the perception of failure or feelings of reluctance due to anticipated reprimand were both cited as hindering ongoing service use. Partners also reported dis…	Choice Trust in the system	Service Preferences Trust in the System	Navigating the System			Social Support
			4		Participants described several ways in which the veteran’s openness to counseling/therapy facilitated partners’ use. For some partners, the veteran’s supportiveness of continued use not only served to reaffirm the value and benefits of service engagement but also generated a sense of mutual accountability to managing the impact of PTSD together. In the following excerpt, Participant 14 explained …			Continuity of Care	Spousal support	Social Support	Provider Familiar with Military Culture & Patient Condition
			4		Other partners cited the veteran’s recognition that treatment was needed beyond and in between crises as an important factor. This awareness reinforced the importance of regular engagement with services and increased the couple’s motivation to prevent future crises from occurring.			Provider Unfamiliar with Military Culture & Patient Condition	Mental Health Knowledge	Mental Health Knowledge	Positive Service Environment
			4		Participants described ways in which the veterans’ openness toward services and the instability of the veterans’ PTSD hindered mental health service use. Partners cited the need to calm and reassure their veteran partners around their participation in counseling/therapy, which only compounded the already difficult process of engaging in services. Participant 2 discussed how her continued engageme…	Mental Health Knowledge	Mental Health Knowledge	Trust in Provider
			4		Some partners alluded to the type of services sought as creating tensions in the couple relationship. For instance, some partners felt that the most pressing concern affecting their life was pertaining to communications and interactions between themselves and the veteran, whereas others felt they needed to better understand the trauma experienced by the veteran to address the effects of PTSD. Amo…	Caregiving	Life Disruptions	Cost
			5		Participants identified that a supportive peer network (personal or via established groups) would have facilitated their continued mental health service use. Partners expressed that the opportunity to connect and share their challenges, experiences, and strategies with like-minded others remained a vital source of hope and affirmation that counseling/therapy was a worthy endeavor. Participant 6 h…	Social support	Social Support	Transportation Challenges
			5		Other partners met challenges with gaining ongoing or additional approvals for counseling/therapy from VAC. In these cases, partners cited the need for peer support familiar with the intricacies and vernaculars of VAC. Access to knowledgeable, experienced peers would have provided partners with insider knowledge, thereby defusing the frustrations associated with this process and expediting approv…	Navigating the system	Navigating the System
			5		Helping incidents. For some partners, a relatively seamless and prompt therapy approval process through the VAC meant that partners experienced timely continuation of services, resulting in limited or no setbacks in working toward their therapeutic goals. Among partners who either circumvented or were not yet covered under the VAC due to the veteran’s military status, partial or completely subsid…				Finances	Cost
			5		Hindering incidents. Participants described incidents in which ineffective, inefficient, or disparate health system management and/or a limited application of family-centered models of care impeded continued mental health service use. Partners who experienced an unexpected discontinuation in the VAC-approved services reported that often no justification or explanation was provided and no alternat…	Continuity of care Navigating the system	Continuity of Care Navigating the System
			5		Partners who experienced a relocation prompted by the veteran’s release from the military indicated that there were inconsistencies in service provision between regions and provinces. For these partners, supports and services that were accessible, reliable, and befitting of their needs in the previous posting were nonexistent in their new locale, representing an imposed loss of support and stabil…	Availability of services	Service Preferences
			5-6		Partners identified the need for military-related organizations to adopt a culture in which alternatives to talk therapy are valued and recognized as effective and, in some cases, more culturally relevant and compatible options for veterans and their partners.	Availability of services	Service Preferences
			6		Overall, the competencies of providers increased partners’ confidence in the helpfulness of counseling/ therapy and their motivation to continue using services. Partners emphasized the critical importance of providers having expertise in military culture and service-related PTSD. In cases where providers possessed these competencies, partners did not feel the need to explain their way of life, th…				Provider knowledge	Provider Familiar with Military Culture & Patient Condition
			6		For other partners, providers who had a combined background of military and civilian professional experience understood and validated the challenges and experiences of military partners who straddle both worlds. Partners also identified several aspects of the relationship between themselves and their provider that facilitated their continued use of services. Several partners cited the relatabilit…				Provider knowledge Trust in provider	Provider Familiar with Military Culture & Patient Condition Trust in Provider
			6		Partners also described key features and qualities of service delivery as facilitating ongoing mental health service use. The option to choose among a variety of counseling formats, such as individual, couple, group, or family, as well as flexibility in the timing, quantity, and frequency of service engagement, provided partners with a sense of ownership over their personal development. Furthermo…				Availability of services Environment	Positive Service Environment Service Availability
			6		Participants described provider- and service-level factors that impeded their ongoing mental health service use. Limited or no expertise in military culture, servicerelated PTSD, and family systems were cited as reducing the relevance and quality of the services provided to partners. Partners felt misunderstood, misguided, and, in some cases, incorrectly assessed because critically important conc…	Provider knowledge Trust in provider	Provider Unfamiliar with Military Culture & Patient Condition Trust in Provider
			7		Among those who participated in couples counseling, partners felt hindered by the tendency for counselors/therapists to prioritize the veterans’ trauma over the partners’ concerns. This experience led partners to feel belittled and irrelevant and, in some cases, to believe that their hardships were not severe enough to warrant priority from providers. Partners also offered several important refle…	Choice Finances Provider knowledge	Cost Provider Unfamiliar with Military Culture & Patient Condition Service Preferences
			7		Partners indicated that a specific constellation of expertise and competencies is needed among mental health providers, including experience and skills in military culture, service-related PTSD, STS, and family systems. Partners acknowledged that this combination of expertise may vary based on the provider and the unique needs of the client; however, the adoption of these skills would demonstrate…	Provider knowledge	Provider Unfamiliar with Military Culture & Patient Condition
			7		For partners who lived in rural areas, the continued commitment to commuting long distances to obtain regular counseling/therapy, and the childcare and/or job-related costs associated with the additional time away and travel, was thought to be unfeasible in the long term and made these options less practical despite partners’ ongoing need for support. These services became less realistic and more…	Childcare Finances Travel distance	Cost Life Disruptions Transportation Challenges
Al Masarweh & Ward (2016)	Empirical Article - Qualitative	Direct Quotes										Veteran issue	United States	Not specified	Women/Female	Not Specified	Not Specified	Mixed	Not Specified	Not Specified	Not Specified	Yes	Yes	No	No	No	Yes	Yes											40% quality criteria met
			45-46	Access: Lack of Information on Eligibility and Benefits Upon discharge, transitioning into civilian life is not the only struggle Native American women veterans’ experience. Many interviewees expressed problems with accessing care at a VA facility due to the lack of information on benefits, eligibility, and the enrollment process. More than three-fourths of women in this study discussed problems …		Knowledge of available services Navigating the system	Navigating the System	Navigating the System			Support Navigating the System
			46	In addition, a veteran from Flathead mentioned problems with obtaining the correct documentation. Understanding the requirements and the process for filing the needed paperwork to seek care presented difficulties. Actually, I ran around like a crazy person trying to find every single record of every single thing trying to pinpoint … they still don’t even look at it most of the time … and that is …		Navigating the system	Navigating the System	Transportation Challenges
			46-47	Some took the challenge to learn about the application and enrollment process and helped to file the paperwork needed to gain access to VA healthcare services. However, some were denied access or heard that other fellow veterans were denied. These experiences shared among veterans discouraged some from putting in the time and effort to get the proper documentation to apply for VA benefits. I hear…		Denied benefits Denied services	Navigating the System	Wait Times
			47	In contrast to these negative experiences, the women veterans also shared positive experiences, such as when they received help from older veterans or officials at the tribe who had a better grasp of the paperwork process as well as learning how to maneuver within the system. Kind of during transition … I just stayed with some folks over there. But, he was an old Vietnam veteran. Him and his wife…				Cost	Support navigating the system	Support Navigating the System
			47-48	Utilization: Distance to VA Services Other major barriers to seeking and utilizing care shared by every interviewee were distance and travel. Native American women veterans reported difficultly in going to VA facilities because of the lack of transportation, their inability to drive, the cost of the commute, or their unwillingness to spend many hours commuting and waiting in VA waiting rooms. Dis…		Travel distance Wait times	Transportation Challenges Wait Times	Service Preferences
			48	To some interviewees the issue of lack to transportation to the VA facilities was a new experience since in the past some funds had been provided for VA trips by tribal programs. A van funded by the VA provided some help with travel to VA clinics and other services. I. Are there any other barriers and challenges to getting services from the VA? R. Yeah, just travel. The Tribe used to help, like w…		Travel cost	Cost	Trust in the System
			48	Some veterans mentioned that the local van (that provides transportation to VA services) was too limited to provide transportation to the services they needed.		Transportation availability	Transportation Challenges	Preexisting Attitudes
			48-49	One younger veteran identified several problems for older veterans related to travel and reimbursement Access and Utilization: Support from Tribal VA Representatives A number of the women veterans identified the need for more assistance from the Tribal VA representative in learning about VA benefits and the process of qualifying. While some had attempted to get help from this 48 LUMA ALMASARWEH A…		Navigating the system	Navigating the System
			48	waiting on social security and time of the month; when at the beginning of the month when they really need help or run out of medication ?		Wait times	Wait Times
			48, 49	How they can find a doctor to prescribe them maybe blood pressure medication that they could get at the IHS. It just comes down to convenience and with VA benefits that’s really hard to come by. (NC1) The difficulty in scheduling appointment at the VA is related to the utilization of services. This issue became relevant once veterans successfully accessed the VA health care system. In the followi…		Availability of services	Service Preferences
			50-51	Access and Utilization: Choosing Local Health Services (IHS) over VA Services Because of the barriers in access and utilization of care at VA facilities, a substantial proportion of Native American women veterans in this study expressed a greater desire to pursue, or continue to pursue, care at IHS clinics. As veterans failed to gain access, due to the lack of assistance from 50 LUMA ALMASARWEH A…		Navigating the system	Navigating the System
			51	Because of the inconvenience of traveling to the VA, women would sacrifice quality and specialized care at the VA facilities for less specialized services at the IHS clinics. Some women veterans avoided seeking mental health counseling because of the fear of a lack of confidentiality,		Confidentiality Travel distance	Transportation Challenges Trust in the System
			52	Yet, women veterans described difficulties and failed attempts to access mental health and counseling services. I did apply actually, for benefits for depression, because they said when I got out, they said, “Oh, you’re depressed.” (pause) It’s been, like, a huge struggle! Basically what my experience was, it goes to Fort Harrison, and someone who doesn’t know me stamps it with a stamp that says …		Denied benefits	Navigating the System
			51-52	also a fear of the stigma of seeking mental health counseling. . I: Do you think that most people are comfortable accessing the mental health services? R: Uh uh, no I don’t. (NC1)		Stigma	Preexisting Attitudes
Fischer et al (2016)	Empirical Article - Qualitative	Direct Quotes										Veteran issue	United States	Not specified	Mixed	Mixed	Not Specified	Not Specified	Not Specified	Not Specified	Not Specified	Yes	Yes	No	Yes	Yes	Yes	Yes											80% quality criteria met
			433, 434	Three main attitudinal barriers to both initial help-seeking and sustained engagement in mental health care were identified: (1) veterans most frequently raised the importance of self-reliance (not needing help or support from other people) as an impediment to treatment-seeking and were most adamant about its impact; Rural cultural norms “I think they’re [rural people] pretty independent, yes. Yo…		Mental Health Knowledge	Mental Health Knowledge	Mental Health Knowledge			Support Navigating the System
			443, 434	(2) they also frequently cited an emphasis on stoicism (endurance of pain or hardship without complaint and resisting treatment-seeking until it becomes unavoidable); and Military cultural norms “Well, I come from an infantry and a sniper background where that was always the taboo thing, mental health. . . . If you ever did ask for any kind of help, usually you were disqualified from the program.…		Military culture	Military Culture	Military Culture			Trust in the System
			443	(3) they cited concern about stigma (negative attitudes toward mental health treatment-seeking) as a barrier to treatment-seeking.		Stigma	Preexisting Attitudes	Preexisting Attitudes			Trust in Provider
			443, 434	A fourth, prevalent impediment to initial treatment-seeking was a lack of trust in the VA health care system. Prior to enrolling in VA health care, veterans said they had often avoided the VA because they thought it would be nonresponsive, ineffective, and uncaring. Lack of trust in VA “I got out of the service in 1982, something like that, but I’d never been to the VA because I was always under …		Trust in the system	Trust in the System	Trust in the System
			434	Stoicism “Grin and bear it, you know.” (Wisconsin male) Stigma “Well, I was embarrassed if anybody else found out about it [getting mental health care], but as long as there is privacy, I wasn’t, you know, I wasn’t ashamed as long as it could be maintained, you know, that nobody knew about it. If you couldn’t keep it private, then that, you know, was a problem back initially.” (Maine male)		Stigma	Preexisting Attitudes	Fear of Repercussions
			434	Peer & family support “A friend of mine . . . was going to the VA . . . for PTSD . . . .He was having problems with flashbacks and nightmares and stuff like that, and I said ‘I’ve been having trouble with that for years.’ He said ‘Well, you need to go in and see them.’ . . . I didn’t do it right away. . . . But he just kept telling me ‘you need to go’ and ‘they can help you.’” (Colorado male) “So…					Support navigating the system	Support Navigating the System
			434	Perceived efficacy “I know they’re helping me. That’s the main thing” (Colorado male)					Trust in the system	Trust in the System
			434	Trust in VA providers “They’re helping me and they’re concerned. . . . [If I were having a bad day] I’d probably try to call [provider] and try to get ahold of her because she’s told me, you know, call me if you’re having problems so I know I can do that.” (Colorado male) “She’s put herself in position that if I need her she’s there . . . I guess just caring. You know, you want somebody to listen…					Trust in provider	Trust in Provider
Ingelse & Messecar (2016)	Empirical Article - Qualitative	Direct Quotes										Veteran issue	United States	Not specified	Women/Female	Not Specified	Not Specified	Not Specified	M = 3 years	Not Specified	Not Specified	Yes	Yes	Yes	No	Yes	Yes	Yes											80% quality criteria met
			246	All ten of the women described how they would not have thought to use services without a peer noticing a change in their behavior. All the women emphasized that the show of concern was essential to their seeking help and treatment. “It wasn’t like you had any friends but a couple of the women I worked with in the unit said that I needed to go see someone, that they were worried about me. If it ha…					Peer support	Social Support	Social Support
			246	The women veterans' experiences with mental health services and providers differed; some thought they had good, caring providers, others felt like the whole process was humiliating; they “got out” and have not been back to utilize services. One woman described her feelings about seeking mental health care when she was in the army. she related how her army experience kept her from seeking care as …		Military culture Military service access	Fear of Repercussions Preexisting Attitudes	Fear of Repercussions
			246	All the women described the military culture and stigma of being a woman in the military. It was difficult and impacted their ability to do their jobs. It also made seeking out mental health care feel demeaning. They felt paranoid about what it might do to their careers if they asked for help. “Yeah, it was definitely harder being a woman. You had to work harder than the guys and then you still g…		Military culture Stigma	Military Culture Preexisting Attitudes	Preexisting Attitudes
			246	Three of the women initially did not think that the local VA clinic provided mental health services. They also did not feel they would qualify even if services were available. They assumed that since they had not been in combat, they were not entitled to any VA services. “I didn’t think they cared at all. They were just doing their job and never asked me about what the issue was. It was ok, but n…		Navigating the system Pharmaceutical treatment	Navigating the System Use of Pharmaceuticals	Use of Pharmaceuticals
			246	Most of the women related experiences demonstrating how they felt discriminated against because of their gender. “It seemed like medications was the only thing they had to offer. So if you didn’t want to take medications, you didn’t have a choice. There is a woman who does counseling but it is so hard to see her because she is so busy. I don’t think the men there like women veterans”.		Availability of services Gender stereotype Pharmaceutical treatment	Gender Stereotype Service Preferences Use of Pharmaceuticals	Navigating the System
			246	One woman described how she had attempted to use a Vet Center for counseling and was told: “You have to be a combat veteran or have military sexual trauma in order to go there. Of course I didn’t think that I was a combat veteran which is crazy right? I mean, I was in Iraq in a combat unit! I couldn’t believe how I was treated. I talked to the Veteran Service Officer about it and he said that it …		Denied services Navigating the system	MST Navigating the System	Service Preferences
			246	Another woman talked about her feeling of being treated differently because of her gender: “I got tired of dealing with the bullshit (BS), with them wanting to give me medications, with always this suspicion that I was using drugs or abusing drugs or whatever. I don’t think the male veterans had to put up with that”. This group of rural women veterans had limited mental health services and little…		Availability of services Choice Gender stereotype	Gender Stereotype Service Preferences	MST
								Gender Stereotype
Campbell et al (2023)	Empirical Article - Qualitative	Direct Quotes										Veteran issue	United Kingdom	Not specified	Women/Female	Mixed	Not Specified	Not Specified	4+ years	Not Specified	M = 26.3	Yes	Yes	Yes	No	Yes	Yes	Yes											80% quality criteria met
			7-8,10	Participants’ views about ill health, asking for help, and the intersection with their experiences during military service reportedly served as a barrier to seeking help. Participant P7 explained that: It’s quite difficult that step to seek help . [The] big hurdle is to actually mentally make that first step happen . . . you are dealing with people that have got their pride, they’ve probably been…		Military culture	Military Culture	Fear of Repercussions			Mental Health Knowledge
			8	Negative self-views were also particularly salient for those with interpersonal traumas. One veteran (P2) who was sexually assaulted and harassed during their military service said ‘‘I’ve blamed myself for a long time.’’ They added that they didn’t want ‘‘that label’’ of a diagnosis and therefore did not seek formal help because ‘‘I didn’t know what to say. I didn’t know how to start the conversa…		Mental Health Knowledge Stigma	MST Mental Health Knowledge Preexisting Attitudes	MST			Social Support
			8	However, this reluctance to seek support could be overcome by health care professionals. For example, P6, who served for two decades and reported a complex mix of psychological and physical health needs, described a positive engagement with health care. She said that ‘‘[the doctor] was able to persuade me that it wasn’t weakness to go and see someone’’ and that health care professionals ‘‘tried t…				Mental Health Knowledge	Mental Health Knowledge	Mental Health Knowledge	Continuity of Care
			8-9	Women participants described that the severity and legitimacy of their traumatic experiences were often minimized by both themselves and others. This in turn affected their perceived worthiness of seeking and receiving help and support. Despite meeting case criteria for likely PTSD, participating veterans described their experiences of trauma as less severe or that they were not as affected as ot…		Mental Health Knowledge	MST Mental Health Knowledge	Preexisting Attitudes			Provider Familiar with Military Culture & Patient Condition
			9	This minimizing effect was often connected to the veteran participants’ experiences specifically as a woman in the armed forces, and reflects aspects of both superordinate themes two (woman veteran identity; ST2) and three (applicability of treatment; ST3). P1, who served in the military police recalled encountering the (erroneous) attitude of health care professionals and other veterans that as …		Gender stereotype	Gender Stereotype MST	Gender Stereotype
			9-10	Legitimizing women veteran participants’ accessing of care and support was contingent on two factors. First, a recognition by both others and the veterans themselves that servicewomen were indeed exposed to combat-type traumas. Second, acknowledging and understanding that servicewomen faced what one participant (P12) characterized as military service colored by ‘‘verbal abuse, physical abuse, bul…		Gender stereotype Mental Health Knowledge	Gender Stereotype Mental Health Knowledge	Trust in the System
			10	Help and support during service for mental health problems or in the wake of traumatic experiences typically ‘‘wasn’t really part of the equation’’ (P13) or ‘‘just wasn’t offered’’ (P5). In addition, seeking help while serving was not only seen as contrary to military values and mind-set, but was viewed as potentially detrimental in itself. Participants stated that ‘‘nothing in the military is to…		Confidentiality Military culture	Fear of Repercussions MST Trust in the System	Service Preferences
			10,11,14	Such negative effects were ‘‘more stigmatising for women as well because they’d see you as weak’’ (P3) thus confirming negative gender stereotypes that servicewomen encountered during service. Indeed, P7 who served during the 1980s confirmed that ‘‘for me to then acknowledge that, ‘oh maybe I can’t cope now because I’m just a stupid woman’ kind of like cancel[s] out everything that I’d endured to…		Gender stereotype	Gender Stereotype	Safety
			11	A divergence between those with military experience and civilians was highlighted by almost all participants. ‘‘The military family’’ (P1) brings ‘‘that sense of belonging’’ (P10). Civilians—whether as close friends, health professionals, or fellow treatment recipients—were seen as not understanding or sharing the lingua franca of military experiences, attitudes, culture, language, and humor. As …				Navigating the System	Peer support	Social Support
			12	P2 who experienced sexual assault and harassment during military service, reported that she ‘‘wouldn’t want to talk to a man about it I don’t think . . . Especially if they are ex-Forces.’’ Similarly, P1 who reported sexual harassment and homophobic bullying in the armed forces, said of men-dominated veteran peer-support groups: ‘‘I was the only woman there and it felt unsafe. It wasn’t unsafe, b…		Choice of Provider Safety	MST Safety Service Preferences	Provider Unfamiliar with Military Culture & Patient Condition
			12-13	Veterans who both had and hadn’t accessed psychological intervention spoke of the difficulties when ‘‘the onus always seems to be that you’ve got to go somewhere to ask for help, but if you are suffering with mental health, it’s not easy to go and ask for help’’ (P15) and that there was a need for ‘‘proactive’’ outreach to women veterans (P15). P11 explained: I know the decision is ultimately min…		Navigating the system	Navigating the System	Military Culture	Referral	Continuity of Care
			13	The need for outreach was seen as particularly pertinent to women. As expressed in ST2, veteran support and care services were viewed as being something tailored for men and thus this barrier needed to be overcome. P4 expanded that ‘‘men just seem to think it’s a given a woman will go and get their own help’’ and as a result ‘‘they are falling through the net because you just seem to think that t…		Gender stereotype Navigating the system	Gender Stereotype Navigating the System
			13	However, proactive outreach needed to be tempered. For P8, a large number of veterans’ charities and organizations can mean ‘‘there are too many things available maybe. . . people are swamped and not really knowing where to go.’’ Another veteran remarked that ‘‘I had that many people ringing me I don’t even know what bloody day it was half the time’’ (P9).		Navigating the system	Navigating the System
			13	Participating veterans reported the importance of the gatekeeper role-played by frontline health professionals. Respondents such as P18 recalled that they ‘‘had to really bang on my [doctor’s] desk and say I need help.’’ P12 stated: These professionals that are supposed to know about mental health they haven’t got a clue about soldiers’ mental health because what affects a civilian for their ment…		Provider knowledge	Provider Unfamiliar with Military Culture & Patient Condition
			13	Thus, military-informed or military-experienced GPs and primary care staff were viewed as ‘‘very supportive’’ (P10) or ‘‘amazing’’ (P3) in the successful provision of support and accessing of health services					Provider knowledge	Provider Familiar with Military Culture & Patient Condition
			13	Furthermore, women veterans faced the challenge of being what P10 termed ‘‘a hidden community’’ on account of their minority status and lack of professional knowledge about their very existence. P17 recounted that: Nobody at any point looked down at my notes and said ‘‘you served in the Army, how was that for you?’’ Not at all. I could have had [posttraumatic] stress and nobody would have known. …		Gender stereotype Navigating the system	Gender Stereotype Navigating the System
			14-15	participants counseled against being seen only through a military colored lens. P3 stated of an unsuccessful engagement with health care that ‘‘they tend to put everything down to my military service and I know a lot of it wasn’t just my military service. I had a lot going on.’’ P11 added: ‘‘I said from the word go that PTSD is not from my military time, it’s from what’s happened to me since. But…		Provider knowledge	Provider Unfamiliar with Military Culture & Patient Condition
Koenig et al (2016)	Empirical Article - Qualitative	Direct Quotes										Veteran issue	United States	Not specified	Mixed	Not Specified	Not Specified	Not Specified	Not Specified	Not Specified	Not Specified	Yes	Yes	No	No	Can't Tell	Yes	No											20% quality criteria met
			423	Barriers included not recognizing having a mental health problem, the apprehension that seeking help for mental health was an admission of physical or mental weakness, the belief that one’s mental health problems were “not that bad” relative to other veterans, the notion that seeking mental health care for oneself prevented others from accessing care, and the belief that veterans could manage the…		Mental Health Knowledge Military culture	Mental Health Knowledge Military Culture	Military Culture			Trust in Provider
			Appendix 3	Veterans want to seek out mental health care on their own terms. Many veterans have mental health symptoms, but do not want to feel pressured or pushed into treatment.		Pressure	Social/Organizational Pressure	Mental Health Knowledge			Social Support
			Appendix 3	Some veterans seek mental health care but are put on long wait lists. Even after seeking mental health care a veteran can be wait-listed for several months or in some cases not get called back at all.		Wait times	Wait Times	Social/Organizational Pressure
			Appendix 3	Veterans dislike high clinic staff turnover. Veterans were disappointed with high provider turnover, resulting in many “first appointments” and in some cases the disruption of long-standing therapeutic relationships.		Provider turnover	Continuity of Care	Wait Times
			Appendix 3	Trust is key for veterans to be able to engage in mental health treatment. Veterans indicated that “trusted people” helped inspire them to get help for their mental health problems. Trusted people included other veterans, spouses/significant others, and providers.				Continuity of Care	Peer/spousal support Trust in provider	Social Support Trust in Provider
Cornish et al (2014)	Empirical Article - Qualitative	Direct Quotes										Veteran issue	United States	Not specified	Women/Female	Mixed	Not Specified	Not Specified	Not Specified	Not Specified	Not Specified	Yes	Yes	No	No	Yes	Yes	No											40% quality criteria met
			407	Participants expressed a fear that seeking help would affect military promotions, prevent them from going on future deployments, or hinder later job opportunities. One participant stated, “Your supervisor is thinking ‘he used [therapy so] I can’t give him important things to do. He’s got other things on his mind.’ Or ‘I can’t rely on him as much.’”		Military culture Stigma	Fear of Repercussions Preexisting Attitudes	Fear of Repercussions
			407	Many participants also expressed general worries about being perceived negatively or treated poorly if they sought help. One participant said, “[If I sought help] he’s going to think I’m weird. He’s going think I’m different . . . You don’t want people to view you differently. Nobody wants to be an outcast.”		Stigma	Preexisting Attitudes	Preexisting Attitudes
			407	Participants also held specific concerns about how others would perceive them for seeking services, such as being weak or a malingerer. As stated very directly by one participant, “[People would think] you were weak. If you couldn’t handle it, you were just weak.”		Military culture	Military Culture	Mental Health Knowledge
			407	They also believed negative things would be true of them if they sought psychological treatment. One participant reflected, “I was ashamed of myself when I went to seek help.” A very poignant example of self-stigma was shared by another participant: “Once you go to seek help, it’s like you admit that’s now a part of me. That’s now something that I have to deal with. And it’s almost like... changi…		Mental Health Knowledge Stigma	Mental Health Knowledge Preexisting Attitudes	Social Support
			407	dissatisfaction about the encouragement to seek help postdeployment, including a belief that it occurred too soon after deployment (i.e., they were not yet ready to think about seeking help) and that the encouragement was not personal enough. In describing his debriefing, one participant said, “[Military staff] encourage you but they don’t really encourage you. They kind of say it to say it. When…		Social support	Social Support	Trust in the System
			407	some participants expressed an actual or anticipated dissatisfaction with the psychological services available to them, including a delay in receiving services, a belief that therapy would not be helpful, and actual instances of negative therapy experiences. One comment resonated with other participants in a group: “Is the quality of help that I’m going to get worth the stigma that I know I’m goi…		Military culture Stigma Trust in the system	Preexisting Attitudes Trust in the System	Navigating the System
			407	Third, some participants expressed a lack of knowledge about services offered to them, confidentiality concerns, and concerns about the time and monetary cost associated with services.		Confidentiality Finances Knowledge of available services Time constraints	Cost Life Disruptions Navigating the System Trust in the System	Cost
			407	participants expressed concerns about the help-seeking process itself, including a hesitancy to talk to a stranger, difficulty trusting the therapy process, and a belief that a therapist would not be able to relate to their experiences. One participant reflected, “If you start talking about certain things that you can’t even talk to your wife about without getting emotional, I really didn’t feel …		Trust in provider	Trust in Provider	Life Disruptions
								Military Culture
								Trust in Provider
Rafferty et al (2019)	Empirical Article - Qualitative	Direct Quotes										Veteran issue	United Kingdom	Not specified	Men/Male	Not Specified	Not Specified	Not Specified	Not Specified	Not Specified	0-5 years	Yes	Yes	Yes	No	Yes	Yes	Yes											80% quality criteria met
			6	I mean I have down days, I have up days but noth- ing ... I’d say beyond the spectrum of normality or acceptability (Matthew: Group One) Some veterans did not consider that they had the knowledge or understanding to confidently label their distress as being mental health related. Others stated that the lack of perceived severity, or their ability to self-manage symptoms, meant that they were not …		Mental Health Knowledge	Mental Health Knowledge	Mental Health Knowledge			Social Support
			6	Because I... I don’t sleep(umm) ... I’d wake up in the wee hours and I’d stay awake for two or three hours (Gary: Group Two) The identify theme represents a ‘major’ facilitator which was discussed by over 75% of veterans in Group Two and Three. Veterans also mentioned that when they were no longer able to self-manage symptoms, they then defined their distress as a mental disorder experiencing sui…		Mental Health Knowledge	Mental Health Knowledge	Military Culture			Trust in the System
			6	Sometimes another’s intervention or expression of concern were required to reach this point. This could be a significant other, wife or girlfriend, co- workers and physical health or medical professionals. I was talking to my wife I think, because she said that I had ... I had massive issues (Ken: Group Three)				Trust in Provider	Spousal support	Social Support	Mental Health Knowledge
			6	Veterans in Group Two, although able to recognize that they had a mental health concern, did not see their symptoms as severe enough to warrant treatment. In particular references to maintaining typi- cal daily activities such as work which prevented them from recognizing a need for treatment. Well I’m sort of functioning. I mean I’m holding a job down and ... and doing the usual things, I’ve sor…		Mental Health Knowledge	Mental Health Knowledge	Preexisting Attitudes			Positive Service Environment
			6	Veterans also spoke of not deserving care, stemming from the military ethos of being self-reliant and not burdening anyone else with their individual problems. That idea of self-reliance, not saying that you don’t seek help, or you rely on other people, but you at least attempt to look after yourself. You take personal responsibility for your actions, you don’t expect a hand-out (Ron: Group Two)		Military culture	Military Culture	Navigating the System
			6	Additionally, many described symptoms not severe enough to deserve treatment in comparison to others’ symptom severity; There’s guys with real issues and you know there’s people with real issues that need ... I just don’t really feel like it’s big enough an issue for me to actually go and do that (James: Group Two)		Mental Health Knowledge	Mental Health Knowledge	Wait Times
			6	Negative attitudes were expressed regarding the utility of treatment, particularly fearing that a therapist would not understand them or that it would be impossible to build a trusting relationship with a stranger. Additionally, respondents expressed a reluctance to take medication which was felt to be a common clin- ician action and which they saw as only serving to cover up the problem rather t…		Trust in provider	Trust in Provider	Continuity of Care
			7	Concerns around stigma were also discussed, the associated perceptions around weakness or the label of mental health calling to mind an image of a ‘crazy person’. Veterans also feared being viewed as ‘fakers’ or ‘malingerers’ and not being believed by those around them. Each stigmatizing belief was coupled with concerns about the potential impact of admit- ting a mental health disorder could have…		Stigma	Preexisting Attitudes	Provider Unfamiliar with Military Culture & Patient Condition
			7	Well I was at crisis point when I went to see the GP (umm). So you know there wasn’t even an option not to (Christopher: Group Three)		Mental Health Knowledge	Mental Health Knowledge
			7	In addition to this, previous treatment experiences played a role in mitigating negative perceptions around the utility of treatment for some veterans. It was a lot easier to reach out because I already knew that reaching out would help (Ryan: Group Three)					Trust in the system	Trust in the System
			7	Veterans also mentioned help-seeking facilitators around stigma such as seeing others seek help or recent anti-stigma campaigns which helped them decide to seek help. Leaflets ... with campaigns ... pushed out from ... different departments in the ... the medical world ... And also education of the bosses, the chain of com- mand, ... you know to push down the message that actually it’s ok to disc…					Mental Health Knowledge	Mental Health Knowledge
			7	A letter come through from IAPT (Improving Access to Psychological Therapies) service saying we can’t treat you because you’ve got more than one under- lying issue. ... to be honest it was a smack in the face because I like all I want is a bit of help and no one’s willing to help me (Robert: Group Three)		Denied services	Navigating the System
			7	Veterans also discussed long waiting lists in the NHS as hindering access to professional support and resulting in the perception that there was no profes- sional support available or at least not at a time when it was needed. In Civilian Street I’m struggling loads just to try and get to see someone (Robert: Group Three)		Wait times	Wait Times
			7	Communication issues also prevented access to ser- vices. These included veterans becoming lost in the system or no-one getting back in touch with them regarding requests for professional support. Problems with appointments interfering with work schedules and a lack of professional support in local areas were also cited in relation to access.		Navigating the system	Navigating the System
			7	Difficulties proving their ongoing entitlement to help were also discussed. One veteran who wanted professional support reported being told by medical professionals that they no longer needed care. Another had their care stopped at the point of transi- tion. Once registered with a GP, they had to wait months for an NHS referral, with no interim profes- sional support. I was anxious because I knew…		Continuity of care Denied services Wait times	Continuity of Care Navigating the System Wait Times
			7	Many veterans ceased treatment because of concerns around the efficacy of the care they had received. Typical beliefs were that military mental health care focused on placing a veteran in a box and failed to deal with the root cause of issues, acting instead as just a temporary fix. I felt it was scripted and you know they were just ... there was nothing personal about it because they were just “…		Provider knowledge	Provider Unfamiliar with Military Culture & Patient Condition
			8	Positive beliefs about the efficacy of treatment helped veterans to remain in treatment. These centred on veterans being given an understandable diagnosis that helped them get to grips with their problem and treatment. These individuals had already identified a concern and defined this as related to mental health, the psycho-education they were receiving was focused on understanding the utility o…					Mental Health Knowledge	Mental Health Knowledge
			8	Veterans described experiencing positive reactions from colleagues and friends, and seeing others receive mental health care, as positively impacting on satis- faction with their treatment experience and again helping them to remain in treatment. One of my one of my mates ..., he came in and he was ... he was going through the same counselling ... The last person you expect to see. A very strong …					Environment	Positive Service Environment
			8	[the first Gulf War]. It wasn’t really accepted. You know people were sort of shunned because of it, but now ... but since 2003 because we’ve been constantly you know in the fight shall we say, it’s become more prevalent/.... you know people are seeing it in more people. So because it’s becoming you know more noticeable, you can actually see that it is a real thing ... (Daniel, Group Three)					Mental Health Knowledge	Mental Health Knowledge
Clary et al (2021)	Empirical Article - Qualitative	Direct Quotes										Veteran issue	United States	Not specified	Men/Male	Mixed	Not Specified	Not Specified	Not Specified	Not Specified	Not Specified	Yes	Yes	Yes	No	Yes	Yes	Yes											80% quality criteria met
			4429	Next, military members acknowledged transitioning out of the military is a very challenging time. They suggested follow-ups throughout their transition into and throughout the civilian sector. An example is that someone from the military would check in on their mental, physical, and emotional well-being. One person recognizes that the transition period is difficult and they are underprepared for …		Knowledge of available services Mental Health Knowledge Navigating the system	Mental Health Knowledge Navigating the System	Navigating the System			Trust in the System
			4430	would further destigmatize mental health in and outside of the military environment. One participant explains how nobody followed up when they transitioned out of the military: Especially with mental health, like, nobody has reached out, no emails, and I feel like that could go really wrong with people that get out with PTSD or mental issues. Like maybe after you get out, they do another sort of …		Navigating the system	Navigating the System	Mental Health Knowledge			Provider Familiar with Military Culture & Patient Condition
			4430	One participant emphasizes knowing one’s resources: “I think that the most important thing is to understand your resources” – Dave, 25, USMC. Not only is this a suggestion for military members and veterans themselves, but there is also a need to encourage friends, parents, peers, and family members to become educated about young veterans’ issues and resources. For example, creating more outreach …		Knowledge of available services Navigating the system	Navigating the System	Navigating the System
			4430	Maybe a lot, a lot of people when they get out of the military they kind of feel lonely because they don't, they're not around people that have experienced what they’ve experienced. Maybe if like we were able to get veterans who have been out of the Marine Corps, any branch of service for a while to like kind of be a mentor to them to like adjust to civilian life. Um, and also kind of be like the…		Social support	Social Support	Social Support
			4430	One you get out, as we talked about throughout, you don’t have that support system anymore. Sometimes you just don’t know where to go, even if you do want help. VFW is for older veterans who kind of like socialize and hangout, so we need something like that but specifically for those who have been in combat recently. This would be obviously be a group of like-minded people that communicate with e…		Knowledge of available services Social support	Navigating the System Social Support	Provider Engagement
			4430	One participant explains why he chose a specific therapist: “She [therapist] doesn’t have to report anything and she can’t be like subpoenaed for anything, so, it’s just so secure, so private, none of my information can get out.” – David, 24, USMC				Use of Pharmaceuticals	Confidentiality	Trust in the System
			4430	Next, participants emphasized utilizing a “human-first” approach. Meaning, they are a human first, and their military experience is part of their various identities. One participant makes this clear: “I am a human being first. And then I was a marine at a time. I don’t think I need special treatment.” – Zach, 29, Navy.					Provider knowledge	Provider Familiar with Military Culture & Patient Condition
			4431	Being authentic and patient is key in best assisting military members and veterans. An illustrative quote: “We want someone genuine first and foremost, please be interested or like show some kind of genuine interest in what we’re going through.” – Chris, 28, USMC. Participants also acknowledged some problems are often exploited with the use of prescription medications. Instead of using this as th…		Pharmaceutical treatment Provider engagement	Provider Engagement Use of Pharmaceuticals
Albright et al (2018)	Empirical Article - Qualitative	Direct Quotes										Veteran issue	United States	Not specified	Mixed	Not Specified	Not Specified	Mixed	Not Specified	Not Specified	Not Specified	Yes	Yes	Yes	Can't Tell	Yes	Yes	Yes											80% quality criteria met
			241	As highlighted in the following quote, self-stigma tended to apply to cases in which professional help- seeking might be warranted to support post-military transitioning: They tell ‘em not to tell anybody anything, and that they are supposed to be tough, and all that. Marines get out of the military and they got a lot of problems going on. They won’t even come to the doctor because they think the…		Military culture Stigma	Military Culture Preexisting Attitudes	Military Culture			Service Availability
			241	Although expert informants largely had favorable views of the V A ’ s ongoing work to improve delivery and efficacy services, focus groups dis- cussed a sense of disconnection with VA leadership and skepticism about the helpfulness of services for mental health and medical care (9.1%). For example, a navy veteran in his 60s stated the following: It could be that they just don’t have the personnel…		Trust in the system	Trust in the System	Preexisting Attitudes
			241	When considering a need for persistence to reach to this point, a theme emerging in 18.2% of expert informants, an air force veteran in his 30s stated the following: “It is available. It’s out there. You’ve just got to find it. You’ve got to know where to find it and how to find it.” Importantly, as illustrated in the following quote, many of the focus groups and expert informants also highlighte…		Knowledge of available services Navigating the system	Navigating the System	Trust in the System
			241	I see a lot of resistance to seek treatment from the VA, maybe because of stigma. I would say it’s probably the number one thing. Number two is that the media has really painted a horrible picture of the VA all over the country. We have not had bad experiences with our VA in this area. They have done remarkable work.		Stigma Trust in the system	Preexisting Attitudes Trust in the System	Navigating the System
			241	Relatedly, participants also noted the need for veterans support groups (focus groups ? 37.5%, expert informants ? 18.2%) and expanded service options to address the mental health needs of family members (focus groups ? 87.5%, expert informants ? 45.5%). On this latter point, an air force veteran in his 50s stated the following: I think the spouse, the family needs 100 percent direct support in u…		Availability of services	Service Preferences	Service Preferences
			243	In addition, participants commonly discussed the helpfulness of other organizations from which vet- erans may receive medical and mental health services, such as vet centers (focus groups ? 50%, expert informants ? 54.5%) and local treatment providers that are not formally affiliated with VA/Department of Defense (focus groups ? 75%, expert infor- mants ? 36.4%).				Provider Unfamiliar with Military Culture & Patient Condition	Non-military affiliated care	Service Availability
			243	Need for mental health services		Availability of services	Service Availability	Social Support
			243	The theme of mental health needs emerged in all four categories and was accompanied in Category 1 by an emphasis on barriers created by stigma against care-seeking.		Stigma	Preexisting Attitudes	Service Availability
			243	They also cited barriers to accessing culturally competent mental health care in the government and civic sectors and verbalized support for existing veterans support/mentor organizations in Categories 3 and 4.		Provider knowledge Social support	Provider Unfamiliar with Military Culture & Patient Condition Social Support
Schwartz et al (2021) - Veteran	Empirical Article - Qualitative	Direct Quotes										Veteran issue	Canada	Not specified	Mixed	Not Specified	Not Specified	Not Specified	10-35 years	Not Specified	Not Specified	Yes	Yes	No	No	Yes	Yes	Yes											60% quality criteria met
					Family members consistently reported that systemic barriers impeded access to formal support systems, a challenge exacerbated by the Veteran’s mental health difficulties. As one participant noted, “You have somebody that has PTSD and can’t do all that stuff … there’s lots of people out there who have benefits that they don’t get because they can’t do the paperwork.” Moreover, some participants in…	Navigating the system	Navigating the System	Navigating the System
					In several cases, as a result of confl ict between the VAC case manager and the Veteran, the family member had to formally act as a communication liaison: “VAC is now to contact me, because every time VAC contacted him, it, like, it just sets him off for, like, two days.” Family members identifi ed signifi cant administrative barriers embedded within the processes of existing formal support syste…	Navigating the system	Navigating the System
Schwartz et al (2021) - Famliy												Family issue	Canada
			26		Participants reported varying levels of success in gaining access to, and benefiting from, formal support programs. Regarding the OSISS program, peer support groups funded through VAC for family members of those living with an OSI, a family member from Eastern Canada stated, “OSISS has helped me so much. You know, education is power. So I took it upon myself to try and learn everything I could ab…			Navigating the System	Mental Health Knowledge	Mental Health Knowledge	Mental Health Knowledge
			26		Family members who lived near communities with an MFRC also found it to be helpful: “Oh, the MFRC here was a lot of help. Because [families] there would be living through the same thing, so talking with those people helped a lot.” Those who seem to have benefited most from formal supports were those who actively sought out connection with available programs and found affinity with others who coul…				Peer support	Social Support	Social Support
			26		Family members consistently reported that systemic barriers impeded access to formal support systems, a challenge exacerbated by the Veteran’s mental health difficulties. As one participant noted, “You have somebody that has PTSD and can’t do all that stuff … there’s lots of people out there who have benefits that they don’t get because they can’t do the paperwork.” Moreover, some participants in…	Navigating the system	Navigating the System
			26		Families members were unclear on how to access services for themselves: “Nobody gave me a list of … places that I could go, support I could have.”	Knowledge of available services	Navigating the System
			26		In several cases, as a result of confl ict between the VAC case manager and the Veteran, the family member had to formally act as a communication liaison: “VAC is now to contact me, because every time VAC contacted him, it, like, it just sets him off for, like, two days.” Family members identifi ed signifi cant administrative barriers embedded within the processes of existing formal support syste…	Navigating the system	Navigating the System
			26		Lack of awareness and increased isolation were also significant issues identified in accessing formal support services. Th ere was a range of awareness among family members of programs such as OSISS or COPE. A family member living in Quebec commented on regional differences: “I think that’s very present in English provinces, but I think it’s not present here. I don’t think so, anyway.” Other fami…	Knowledge of available services	Navigating the System
			27		Although supports and services were available to the Veteran, families were left on their own to find family-specific supports, which reinforced the isolation experienced by the family. On the whole, Veterans’ families believed the formal support systems were obligated to recognize the impact of the Veteran’s service on the family and to provide accordingly: “We gave up our daily lives of a norma…	Knowledge of available services	Navigating the System
Koblinsky et al (2017)	Empirical Article - Qualitative	Direct Quotes										Veteran issue	United States	Not specified	Women/Female	Mixed	Not Specified	Mixed	Not Specified	Not Specified	Not Specified	Yes	Yes	Yes	No	Yes	Yes	Yes											80% quality criteria met
			126	Some women veterans felt reticent about seeking the mental health care they had earned through their military service. Women spoke about feelings of being less “deserving” of care compared to other veterans whose conditions, injuries, or wartime experiences were more severe than their own. One woman described her experience at a VA facility: You have the amputees . . . you have the warriors [sitt…		Mental Health Knowledge	Mental Health Knowledge	Mental Health Knowledge			Service Availability
			126	Women also shared the stigma of seeking mental health care in a culture that promotes inner strength and the ability to handle stress. As one veteran reported, “I don’t want that in my record. . . . I don’t want them [thinking], have you lost your ever-loving mind?”		Military culture Stigma	Military Culture Preexisting Attitudes	Military Culture			Support Navigating the System
			127, 128-129	Participants stressed the importance of screening women for military back- ground and war-related experiences, since veterans may not spontaneously share their military service. Several women reported being mistaken for a male veteran’s wife or daughter, and described staff and clinicians who doubted or failed to appreciate their combat experience. One urged: Make sure that you recognize that (co…		Gender stereotype	Gender Stereotype MST	Preexisting Attitudes
			127-128	Many described appointments where a provider appeared disinterested, avoided eye contact, or seemed impatient. One parti- cipant advised, “be caring, be gentle with what you’re handling...connect with that person. Don’t make [women] feel like they’re on trial for the feelings and the emotions they’re entrusting you to deal with.” Women praised clinicians who made efforts to listen carefully to th…		Provider engagement	Provider Engagement	MST
			128, 129	"Participants also advised that respectful treatment required being knowl- edgeable and up-to-date about the woman’s case: Be familiar with the [client’s] chart before she arrives. Do not get in there to have her regurgitate everything from day one up until today. [For me], that’s like “Okay I just don’t feel like talking about this now.” I will shut down and won’t tell you what needs to be told.…		Provider knowledge	Provider Unfamiliar with Military Culture & Patient Condition	Gender Stereotype
			130	Another group recommendation was that mental health clinics provide a “gender-sensitive” environment, defined as a setting where “women can feel safe and secure.” Many perceived VA facilities as “male-oriented” given the large number of men from multiple war eras being treated there. Women praised recent VA efforts to provide separate female veteran waiting areas, “greater privacy,” and “more fem…				Provider Unfamiliar with Military Culture & Patient Condition	Gender specific care	Service Availability
			130	"One shared: Every single time I go to the VA hospital, I get hit on, and my anxiety is already at 100! I wear loose fitted clothes so nobody will talk to me, wear a hat or just cover my face. There’s this one security guard . . . he is always saying something lewd to me. . . . Look, I’m here because I have an appointment, whether it’s mental health or my gynecologist. ... I’m not here to make a …		Safety	Safety	Provider Engagement
			130	Women advocated for front-line training to ensure respectful behavior from all staff members, especially those who refused to believe they were combat veterans or agitated them during their health care visits. Gender- sensitive care was further described as enabling women to develop a con- tinuous caring relationship with one mental health professional. Several participants complained about facil…		Continuity of care Provider turnover	Continuity of Care	Safety
			131	Many focus group participants perceived clinicians as overusing prescription drugs to treat veteran mental health conditions. They described receiving multiple medications for depression, anxiety, and sleeping that resulted in negative side effects. Several voiced having a “full medicine cabinet of drugs” that they had given up taking. Women strongly recommended that providers increase access to …		Pharmaceutical treatment	Use of Pharmaceuticals	Continuity of Care
			132	recommended peer support because “they’re not trying to counsel you . . . they can direct you to services . . . educate you about your benefits and what you’re entitled to as a veteran.”				Use of Pharmaceuticals	Support navigating the system	Support Navigating the System
			134	endorsed by the majority of study participants, was to tackle system-level logistical barriers, such as appointment delays, long wait times, parking challenges, and limited access to private health care providers. As one woman noted, it was “burdensome to follow up” on mental health issues “because you have to take care of yourself. . . . I have to work and I have kids and now it’s a year later.”…		Childcare Finances Travel distance Wait times	Cost Life Disruptions Transportation Challenges Wait Times	Cost
			135	A final system-level recommendation was for rigorous evaluation of veteran mental health interventions. [The VA] has all these programs out there that are overlapping big time, on steroids really. . . . There’s no analytics involved in any of them . . . no checks and balances, no follow up, no follow through . . . the evaluative part is missing. If they were to solve that problem, I think they co…		Navigating the system	Navigating the System	Life Disruptions
								Navigating the System
								Wait Times
								Transportation Challenges
Mellotte et al (2017)	Empirical Article - Qualitative	Direct Quotes										Veteran issue	United Kingdom	Not specified	Men/Male	Mixed	Not Specified	Not Specified	5-22 years	Not Specified	3-47 years	Yes	Yes	Yes	No	Yes	Yes	Yes											80% quality criteria met
			5,7	All participants described challenges in recogniz- ing that they were suffering from mental health diffi- culties, despite experiencing severe symptoms. A number of participants believed that nothing was wrong whereas other participants described ignoring or minimizing their symptoms or not knowing where to seek help. Three participants described misattri- buting their symptoms to physical health…		Mental Health Knowledge	Mental Health Knowledge	Military Culture			Mental Health Knowledge
			5	Thirteen participants described negative internal beliefs such as ‘shame’ and ‘embarrassment’ which acted as a barrier to help-seeking. Eight participants also talked about feeling ‘weak’ and ‘inadequate’. P2: I thought I was a loser.		Military culture Stigma	Military Culture Preexisting Attitudes	Preexisting Attitudes			Social Support
			6	Most participants had anticipated negative judg- ments from others which initially prevented them from seeking help. P3: Civilians do not have a clue, they don’t under- stand and straight away they will judge.		Stigma	Preexisting Attitudes	Mental Health Knowledge			Support Navigating the System
			6	Eight participants understood these fears as resulting from negative experiences of help-seeking during their time in the AF. Other participants feared being accused of ‘malingering’ and one participant feared being arrested which prevented them from seeking help. P5: It worried me that everybody would think that I was bluffing it, even though I wasn’t, so I just carried on and on.		Mental Health Knowledge Military service access	Mental Health Knowledge Preexisting Attitudes	Provider Engagement			Continuity of Care
			7	Nine participants identified internal resources such as motivation to get well and regain control over their lives, hopes for the future and using humour to overcome self-stigma as enabling factors to help-seeking. P6: I’m thinking I’m going to give myself a bit of a better chance.				Service Preferences	Mental Health Knowledge	Mental Health Knowledge	Provider Familiar with Military Culture & Patient Condition
			7	Nine participants found internet searches, leaflets, television programmes and magazine stories helped them to identify what they were suffering from, where to go to seek help and to realize that they were not alone in experiencing symptoms, which in turn enabled help-seeking. P3: You’ll be amazed what you can learn off the TV.				Wait Times	Mental Health Knowledge	Mental Health Knowledge
			7	Practical barriers that delayed help-seeking emerged in 11 of the transcripts. These included lengthy waiting times, especially when being referred between services, limited session numbers and the lack of veteran-specific services within the NHS. In addition, three participants recalled negative experi- ences of a telephone-based mental health assessment, which led them to disengage from the ser…		Availability of services Provider engagement Wait times	Provider Engagement Service Preferences Wait Times	Life Disruptions
			7	In contrast, seven participants felt that being among other veterans in an inpatient setting enabled them to feel safe because of their shared past experiences.				Transportation Challenges	Peer support	Social Support
			7	Four participants described barriers specific to attending inpatient treatment which included fears about being among other veterans which may trigger flashbacks and having to be away from family.		Being away from family Mental Health Knowledge	Life Disruptions Mental Health Knowledge	Provider Unfamiliar with Military Culture & Patient Condition
			7	Two participants described barriers specific to out- patient treatment which included having to take pub- lic transport or drive to attend appointments and not being able to get time off work. P13: Isometimeshaveissuesonpublictransport.Iwas driving, but I just found I was getting wound up on the way there, so I thought the only other way to get there is the tube which I don’t use during busy hour…		Time constraints Travel distance	Life Disruptions Transportation Challenges	Service Availability
			7	Four participants described difficult therapeutic rela- tionships with health professionals, which left them feeling invalidated and caused them to disengage from treatment. The content of the therapy also effected a number of participant’s engagement. For example, two participants described fears of trauma- tizing the therapist with their ‘war stories’, three participants described a fear of bei…		Mental Health Knowledge Provider knowledge	Mental Health Knowledge Provider Unfamiliar with Military Culture & Patient Condition
			7	Support from partners, military organizations, friends, family or a fellow veteran was another enabling factor to help-seeking for 13 participants. Interviewer: And would you say that without that support network you probably wouldn’t have got help when you did? P6: I’d be dead by now, I know that, there’s no ifs and buts about that.					Peer/spousal support	Social Support
			7	The majority of participants identified receiving a diagnosis as a significant enabler in their pathway to help-seeking due to the ‘relief’, ‘clarity’ and ‘under- standing’ it provided. Three participants felt that receiving a diagnosis of PTSD meant that they were not going ‘insane’. P15: It was a welcome relief for me, it was absolutely inspiring for me, it changed my life.					Mental Health Knowledge	Mental Health Knowledge
			7	In contrast two participants described feeling stig- matized by an initial diagnosis of depression or adjustment disorder but feeling relieved when the diagnosis was updated to PTSD. P1: The psychiatrist there, um, challenged the PTSD thought ... he just dismissed those [flashbacks] as night terrors.		Provider knowledge Stigma	Preexisting Attitudes Provider Unfamiliar with Military Culture & Patient Condition
			8	Participants identified a number of factors specific to health services and professionals that eventually made it possible for them to seek help. These included on-going support from a GP or a support worker/welfare officer for seven participants, being able to access services or transfer between services quickly, and service flexibility around cancellations, missed appointments and session numbe…					Continuity of care Outreach	Continuity of Care Support Navigating the System
			8	All participants valued being treated for their men- tal health difficulties within an environment specifi- cally for veterans, by a perceived specialist health professional. Recurring themes included profes- sionals’ use of military terminology and the military style banter between veterans, which allowed partici- pants to feel safe, normal and to trust others. P1: I realized that I kind of wasn…					Provider knowledge	Provider Familiar with Military Culture & Patient Condition
Farrand et al (2018) - Family	Empirical Article - Qualitative	Direct Quotes										Family issue	United Kingdom	Not specified	Mixed	Not Specified	Not Specified	Not Specified	Not Specified	Not Specified	Not Specified	Yes	Yes	No	Yes	Yes	Yes	Yes											80% quality criteria met
				Little support for family members I’ve seen some very good stuff from the Canadian military for families about how to deal with people coming home from deployment. So, I know there’s stuff out there you can give to dependants, to relatives to help them deal with the therapy or to help them deal with the process. (P10)		Availability of services	Service Availability	Service Availability
Farrand et al (2018) - Veteran												Veteran issue	United Kingdom
			394	Improved access If I went to the NHS I’d probably have to wait for three months when at that point I couldn’t even go out and buy food.Without this service, something bad could’ve happened. I was confused, you never think you’d do anything stupid like doing that to yourself ... but without the help I got straightaway I’d have been struggling for a fact, I know that. (P8)		Wait times	Wait Times	Wait Times	Availability of services	Service Availability	Service Availability
			394	Benefits of providing choice of face-to-face, telephone and video conference support It was good to be given the choice of how you wanted to work, this helped me choose the easiest way for me to work. (P7)				Mental Health Knowledge	Availability of services Choice	Positive Service Environment Service Availability	Positive Service Environment
			394	Benefits of assertive follow-up and care co-ordination It’s nice to know that they’re not just giving you information and leaving you, that somebody is following-up to make sure that you’re okay and I think that’s very important. (P10)				Navigating the System	Continuity of care	Continuity of Care	Continuity of Care
			394	Common factors associated with the PWP I was so ill, all the anxieties and everything, and I spoke to this lady [the PWP] and her voice was lovely and soothing. And she listened to me and seemed to understand me, it was just the best thing I have ever experienced. Marvellous. (P7)				Life Disruptions	Provider knowledge	Provider Familiar with Military Culture & Patient Condition	Provider Familiar with Military Culture & Patient Condition
			394	CBT-related specific factors They [sessions] were very well conducted, very professional, you know, the right sort of questions I think to get some sort of gauge of who I am and what I am and where I am. I think they were helpful, the questions were, you know, making you think and better understand the problem. (P3)				Provider Unfamiliar with Military Culture & Patient Condition	Provider knowledge	Provider Familiar with Military Culture & Patient Condition
			394	Lack of knowledge that symptoms or difficulties may be mental health related Because at first it’s hard to admit there’s something wrong you know. And I were confused as well. I didn’t know what were going on with me. (P8)		Mental Health Knowledge	Mental Health Knowledge	Continuity of Care
			394	Poor knowledge of service availability following transition from armed forces to civilian healthcare A lot of guys get out without any treatment in-house as in DCMH [Departments of Community Mental Health] and they’re just lost. I think there’s a grey area between your last day of service and when you get your service leaver’s pack. (P14)		Knowledge of available services	Navigating the System
			394	Dissatisfaction with poor assessment structure [The assessment] went off on a tangent ... talking about military and all of that. ... I remember being on the phone for quite a long time. (P9)		Time constraints	Life Disruptions
			394	Characteristics of PWP not supporting engagement I think it was someone probably half my age with you know a tenth of my experience and I felt great respect to her.You know she’s qualified and all the rest I’m sure, but I just felt I was talking to someone who had not got a clue as to actually what has happened to people like me and many, many other people. (P15)		Provider knowledge	Provider Unfamiliar with Military Culture & Patient Condition
			394	Desire not to be treated in an environment reflecting the armed forces I’ve raised it actually with my private therapist ‘You know, do you know about the Armed Forces?’ And she said, ‘No, I don’t. I just want to know about you’. I think that was a great sort of clearing of minds between us, that she’s saying ‘Look you know you’ve got problems. I’m not part of the Armed Forces’. And that’s also wh…					Non-military affiliated care	Service Availability
			395	Following assessment, lack of treatment for PTSD In part [for PTSD] it was unhelpful that you had to then be referred on to somebody else ... I found it quite disappointing and hard that I’d managed to speak to somebody and got everything off my chest but then had to go and do it again with somebody else. I think that was quite hard. (P11)		Continuity of care	Continuity of Care
			395
Chen et al (2021)	Empirical Article - Qualitative	Direct Quotes										Veteran issue	United States	Not specified	Mixed	Mixed	Not Specified	Mixed	Not Specified	Not Specified	Not Specified	Yes	Yes	No	No	Yes	Yes	Yes											80% quality criteria met
			160	Regardless of whether they liked using a video platform for their care, most participants (77%) reported at least some technological issues with using video. One of the technological issues patients faced was poor video quality: ‘‘Video quality was sporadic . Sometimes I could see her, she couldn’t see me’’ (52- year old white male). Some patients described connec- tivity issues that kept them fr…		Technological difficulties	Navigating the System	Navigating the System
			160	Three respondents had privacy concerns, particularly in the context of having family or others nearby listen to confidential conversations, and as one put it ‘‘The main thing is when you’re doing a video is that when there are other people in the house, you don’t want to share it with them because it’s private and you’re wondering if the neighbors are hearing it. You know, it blocks my ability to…		Confidentiality	Trust in the System	Trust in the System
Harris et al (2022)	Empirical Article - Qualitative	Direct Quotes										Veteran issue	United States	Not specified	Mixed	Not Specified	Not Specified	Mixed	Not Specified	Not Specified	Not Specified	Yes	Yes	Yes	No	Yes	Yes	Yes											80% quality criteria met
			3	Military culture formed a common thread in SSM/V discus- sion of barriers to mental health care. In an environment where “mission accomplishment comes before troop welfare” (Echo), help-seeking was seen as a weakness, a “personal failing” for not being “as strong or resilient as the military is training you to be” (Tango). In this culture, there was “a constant need to project a sense of strength…		Military culture Stigma	Military Culture Preexisting Attitudes	Military Culture			Support Navigating the System
			3,4	Participants anticipated career repercussions for seeking help, including losing their security clearance or firearmsbeing passed over for promotion or assigned “crappy duties” (India), and “getting put on psych profile” (November). At least four participants were discharged for mental health rea- sons. One veteran recalled she couldn’t “report the fact that [she] had to go see a doctor or get me…		Military culture Military service access	Fear of Repercussions Military Culture Preexisting Attitudes	Preexisting Attitudes			Mental Health Knowledge
			3	Some of the more vivid accounts of career repercussions focused on interpersonal relationships. One veteran was reported to his brigade as he experienced suicide ideation after being sexually assaulted by his squad leader: “Anything you say can be told to your chain of command” (Fox). Another veteran recalled being assigned extra work – “fire- watch” – due to the suicide attempt of a fellow Marin…		Military culture	Fear of Repercussions MST Military Culture	MST			Social Support
			4	my thesis statement is veterans aren't ronins, stop treating us like that. [...] like we're some sort of mercenary that currently isn't under contract. i'm just a gay dude who wanted to pay for college. i'm not some warrior, i'm just a dude.” (Victor) [on veterans’ centers at school]: “i just don't like hanging around other veterans unless i served with them. and even then, my political beliefs h…		Emphasis on military servicers	Emphasis on Military Services	Emphasis on Military Services			Positive Service Environment
			4,5-6	“i never thought i was going through anything, that i had any mental health issues, or that i had problems. i was always like ‘it wasn't that bad, nothing happened to me, i was fine.’ i should have been seeking help whether i was having a problem or not – it would have nipped it in the bud.” all i did was listen over the radios as people were attacked, i was never shot at.’ But that is still trau…		Mental Health Knowledge	Mental Health Knowledge	Mental Health Knowledge			Provider Familiar with Military Culture & Patient Condition
			4	i spent six months filling out the same form four times and getting it sent back to me saying it was filled out wrong. So, i learned to cope on my own because i wasn’t getting help [with the Va].” (golf)		Navigating the system	Navigating the System	Service Preferences			Service Availability
			4	i called the veterans’ hotline, and they did nothing for me – i got an automated message. So, i called a friend from back home and they got me onto the aa hotline.” (charlie)		Availability of services	Service Availability	Provider Unfamiliar with Military Culture & Patient Condition	Support navigating the system	Support Navigating the System
			4	[on mental health care]: “never have i felt like anything more than i'm a customer at mcDonalds or whatever – its impersonal. and it’s hard for me expressing my true feelings and thoughts to people who don't genuinely give a shit. [...] i feel like they don't even know my name without looking at my chart.” (oscar)		Provider knowledge	Provider Unfamiliar with Military Culture & Patient Condition	Gender Stereotype
			4	i was seeing someone for anxiety and that counselor really made me okay with what i was dealing with. She made it feel like there was nothing wrong with me – it was normal and manageable, and i can still live a normal life and everything.” (Papa)				Use of Pharmaceuticals	Mental Health Knowledge	Mental Health Knowledge
			4	trust/attraction/get them in the door: “When i first started at community college, i’d hang out in the vet lounge. it was very shitty, but it was a space. it was something of a shared experience. i felt i had people i could talk to candidly. [...] the dog was the really big draw. and they had free coffee.” (fox) “it was a kind of comfort blanket to know that people ahead of me – maybe only a year…				Wait Times	Environment Peer support	Positive Service Environment Social Support
			4	on impactful mental health messaging]: “a lot of it just made it less of a big deal. You could casually seek mental health care and it was okay too. We had a veteran specific counselor and she just hung out in the office sometimes and she'd have casual conversations sometimes. She'd hang out and laugh at our dumb jokes, but she'd come in at other times and give us resources.” (romeo				Continuity of Care	Outreach Provider knowledge	Provider Familiar with Military Culture & Patient Condition Support Navigating the System
			4	“flat out being told "i believe you" goes a long way. a lot of people assume, but i need to hear it. [...] i thought i had a temper and i need to control it. But nope that was PtSD. the journey was to hear that it is not normal to punch holes in the walls, but it is normal for someone with PtSD.” (Victor)				Social Support	Mental Health Knowledge	Mental Health Knowledge
				Another was encouraged to seek care by a fellow service member when he “made allusions toward killing [himself]” (Oscar).				Navigating the System	Peer support	Social Support
			6	When considering mental health care, some participants wor- ried whether providers genuinely cared or could relate. One believed service members may be “too manly” to feel com- fortable being vulnerable (Quebec). While “there are a million and one programs for veterans” (November), participants noted service availability and quality as barriers to care.		Availability of services Gender stereotype Provider knowledge	Gender Stereotype Navigating the System Provider Unfamiliar with Military Culture & Patient Condition	Provider Engagement
			6	One participant “bounced around” civilian providers who were not equipped to deal with his “level of trauma” and prescribed unwanted medication (Juliett). He was faced with a six-month waitlist at the VA and “wasn’t the target audience” of resources at his school. In the end, he said “‘Fine, I’ll do it by myself,’ and stopped seeing mental health professionals.”		Pharmaceutical treatment Provider knowledge Wait times	Provider Unfamiliar with Military Culture & Patient Condition Use of Pharmaceuticals Wait Times	Service Availability
			6	Other accounts reflected similar access issues: adminis- trative burden, lengthy wait times, and layers of bureaucracy. As a Navy veteran reported, the VA “say[s] you can call for an appointment, but you can actually call to book an in-person consultation that will maybe at some point get you a mental health appointment” (Romeo). After overcom- ing these barriers, some veterans received low-quali…		Continuity of care Navigating the system Wait times	Continuity of Care Navigating the System Wait Times	Fear of Repercussions
			6	Participants shared their negative experiences with peers, who in turn were dissuaded from seeking care.		Social support	Social Support
			6	Ease of access and positive prior experiences were facilitators to care. One participant appreciated the accessibility of psychologists in SOF, saying “they go to each company and see how dudes are doing and their doors are always open” (Quebec). After experiencing the benefits of mental health care in the past, some SSM/Vs were able to anticipate them in the future. One Army veteran’s initial ex…					Availability of services Mental Health Knowledge Outreach	Mental Health Knowledge Service Availability Support Navigating the System
			6	Some participants spoke of ongoing benefits, despite negative experiences. A participant who no longer used mental health services because providers “don’t genuinely give a shit” found the treatment he received while suicidal to be effective overall. He stated, “I mean, I’m not dead. And despite a lot of my difficulties, my displeasure at the time, I still come back to CBT or whatever. [...] I ha…		Provider engagement	Provider Engagement		Mental Health Knowledge	Mental Health Knowledge
			6	Through sharing expe- riences, peers were able to destigmatize mental health service use. For some participants, trust was only awarded to their former teammates; “If you haven’t been through what they’ve been through they might not be as receptive” (Papa). One Army veteran spoke of her husband overcoming difficulties “recognizing he has some PTSD” (Uniform) with the encour- agement of his peers:…					Peer support	Social Support
			6	the navigational support of veteran peers at school was important to others. For one, “it was like having a big brother. He gave a heads up on what to expect. When he graduated that was a big loss to me” (Hotel). Later, he witnessed a peer take anxiety medication in the “middle of a conversation,” which prompted him to reevaluate his preconceptions about mental health, “It didn’t click in my head…					Mental Health Knowledge Peer support	Mental Health Knowledge Social Support
			6	Others prioritized “what gets people in the door” (Sierra) as SSM/Vs may resist mental health outreach. SSM/V centers attracted participants with peer connections, services, and amenities (e.g., coffee, printing, TV, a dog).					Environment Peer support	Positive Service Environment Social Support
			6	Marketing services: One service member nearing retirement was “totally done with [patriotism and nationalism]” in marketing mate- rial, saying “This is not targeted toward me [...] I’m going to retire and grow my hair out and be quiet about this.” (Sierra). For some veterans, “the identity of being a vet can feel oppressive at times” (Victor). One Army veteran was “repulse[d]” by “that whole “you…		Emphasis on military servicers	Emphasis on Military Services
Brooks et al (2016)	Empirical Article - Qualitative	Direct Quotes										Veteran issue	United States	Specified (mean age)	Women/Female	Mixed	Not Specified	Not Specified	Not Specified	Not Specified	Not Specified	Yes	Yes	Yes	No	Yes	Yes	Yes											80% quality criteria met
			978	Mental health concerns yielded a prominent part of the discussion. One person commented that it could be difficult to get a mental health appointment because their problems were not urgent. “They [the VA] see women functioning, you know, having a job, raising a family and, basically you need to be suicidal [to get help].”		Availability of services	Service Preferences	Service Availability			Service Availability
			979	Videoconferencing was favorable to slightly more than half of the participants; four women had experience with this type of care. In particular, women saw videoconferencing as providing two advantages. First, it reduced time-consuming travel for medical appointments and second, it allowed for more consistency in providers—particularly for mental health.				Transportation Challenges	Telehealth	Service Availability
			980	Women were frustrated about their inability to access services locally and wanted dental, mental health, and women’s-specific care, as well as alternative options such as acupuncture, massage, and traditional healing.		Travel distance	Transportation Challenges
Houle et al (2022)	Empirical Article - Qualitative	Direct Quotes										Veteran issue	Canada	Not specified	Mixed	Mixed	Not Specified	Not Specified	Not Specified	Not Specified	Not Specified	Yes	Yes	Yes	No	Yes	Yes	Yes											80% quality criteria met
			62	Participants reported that stigma was a significant barrier to seeking mental health support. This included descriptions of the CAF culture as one that did not promote help seeking or one in which help seeking, or admitting one’s struggles, would be perceived as weak, could negatively affect peers’ view of them, or could have a negative effect on their career. As one participant noted: It’s a hus…		Military culture Stigma	Fear of Repercussions Military Culture Preexisting Attitudes	Military Culture			Mental Health Knowledge
			62	The second barrier identified was denial. Participants expressed denying they had a mental health problem, stated that they did not want to think they had a mental health problem, or suppressed or avoided distress to convince themselves they did not have a mental health problem (e.g., “Denial. I can’t see what I am, you know what I mean. I’m like, ‘Nah, I’m okay.’ And you learn to suppress it or …		Gender stereotype Mental Health Knowledge Military culture	Gender Stereotype Mental Health Knowledge Military Culture	Preexisting Attitudes			Service Availability
			62-64	A third barrier was represented by participants stating that they had no knowledge of their mental health problem or MI. As one participant summarized, “I had no clue that I had a problem. … You don’t know what you don’t know, right?” Once participants had language to understand their experiences, they were more likely to seek support. They were also able to indicate how knowing about MI, specifi…		Mental Health Knowledge	Mental Health Knowledge	Gender Stereotype
			64	The final barrier identified was negative perceptions of the military health system. Participants described a lack of faith in the military and Veteran mental health system and a perception that the system is too hard to navigate, that help is inaccessible, or that going through the process of finding help causes distress. One partici- pant described, with frustration, their experience trying to …		Navigating the system	Navigating the System	Mental Health Knowledge
			64	They were also able to indicate how knowing about MI, specifically, may have prompted them to seek support: I think it would help to identify earlier on what kind of situations could be morally injuring to soldiers and Veterans. ... Once I identified that, you know, I had a [MI], I’d basically, “OK, well, now I can pursue things, I can work toward reconciling a [MI].”				Navigating the System	Mental Health Knowledge	Mental Health Knowledge
			65	The final facilitator identified was alternatives to formal mental health care. Participants expressed positive experiences with alternatives such as Veterans’ retreats: “[Retreat name] just changed my life when I went on that.” Another participant described her experience with a life coach and her disappointment with the mili- tary’s unwillingness to support her in choosing her own way to manage…		Choice	Service Preferences	Service Preferences	Alternative treatment	Service Availability
								Fear of Repercussions
Wray et al (2016)	Empirical Article - Qualitative	Direct Quotes										Veteran issue	United States	Specified (mean age)	Men/Male	Mixed	Not Specified	Mixed	Not Specified	Not Specified	Not Specified	Yes	Yes	Yes	No	Yes	No	Yes											60% quality criteria met
			408, 409	In some cases, specific symptoms, such as suicidal ideation, were de- scribed as being sufficient motivators to seek help: “. . . one morning it just came into my mind that I wanted to commit suicide. And it scared the hell out of me.” Veterans who felt that their coping resources were sufficient to manage stressors preferred self management over formal MH treatment: “If something that you can’t …				Mental Health Knowledge	Mental Health Knowledge	Mental Health Knowledge	Mental Health Knowledge
			408	In others, the per- ceived impact of symptoms on the veteran’s life or family influenced the decision to seek care: “I couldn’t stay focused, and I just kept thinking about these feelings that I was having. I didn’t know how to deal with them.”				Preexisting Attitudes	Trust in the system	Trust in the System	Trust in the System
			408-409	Regardless of personal resources, some veterans expressed that if a life circumstance, or their subsequent emotional response, was perceived as a “normal” part of life (e.g., bereavement, divorce), then it would not be appropriate to seek services. For example, veterans mentioned their believes that experiencing MH symptoms postdeployment was a normal part of reintegra- tion. Some participants co…		Mental Health Knowledge	Mental Health Knowledge	Provider Unfamiliar with Military Culture & Patient Condition			Social Support
			409	Positive beliefs about MH services were impor- tant facilitators to service use, as was hearing about positive MH experiences from others. Prior patient centered treatment (e.g., MH pro- viders who “listened”) was cited as an important factor when considering services.				Military Culture	Peer support Provider engagement	Provider Engagement Social Support	Provider Engagement
			409	Conversely, negative beliefs and experiences were identified as barriers for veterans with and without MH treatment experience. For example, participants often described themselves as fearful of any MH treatment or professional, and veterans with no prior MH contact expressed fear of “opening up” to someone unfamiliar: “I mean, the name [psychiatrist] alone can sit there and put fear into somebod…		Stigma	Preexisting Attitudes	Fear of Repercussions			Support Navigating the System
			409	Many felt they would not be helped by nonveteran MH provid- ers, citing that these providers would not under- stand military experiences or the impact of mil- itary culture on veterans’ MH. “Civilians can’t understand. Never will. . . . If you have some- body that wasn’t in the military then they really can’t get into you and know what you’re all about.”		Provider knowledge	Provider Unfamiliar with Military Culture & Patient Condition				Trust in Provider
			409	Some veterans expressed appreciation for long-term, trusting relationships with their PCPs, and stated that they were more willing to follow-through on referrals because they trusted their PCPs’ knowledge of services. The second type was an informal referral by another vet- eran. Testimonials from other veterans were often mentioned spontaneously as participants recounted their pathways to MH tre…					Support navigating the system Trust in provider	Support Navigating the System Trust in Provider
			410	Veterans frequently cited ingrained military values that influence their present-day beliefs and behavior. For instance, many discussed the importance of “getting the job done,” referring to prioritizing the fulfillment one’s mission over addressing personal discomfort. Multiple veterans com- mented on the need to “just suck it up and get back on the line” and stated or implied that they continue…		Military culture	Military Culture
			410	Media portrayals of MH and its treatment, usually in relation to military figures, were also mentioned as a potential bar- rier veterans. Participant cited movies and tele- vision commercials that reinforced the military cultural value of outward emotional toughness. Stigma associated with MH treatment was men- tioned directly only five times across all focus Cultural messages and stigma. groups,…		Military culture Stigma	Military Culture Preexisting Attitudes
Moore et al (2018)	Empirical Article - Quantitative	Empirical Outcome										Veteran issue	United States	Not specified	Not Specified	Not Specified	Not Specified	Not Specified	Not Specified	Not Specified	Not Specified	Yes	Yes						No	Yes	No	Yes	Yes						60% quality criteria met
			5	Five participants reported more than one treatment barrier. The following descriptive categories emerged: 1) scheduling/ availability (28%)		Availability of services	Service Availability Service Preferences	Service Preferences
				2) travel time and transportation to and from the VA (27%)		Travel distance	Transportation Challenges	Transportation Challenges
				3) dislike of group settings (23%)		Availability of services Choice	Service Preferences	Symptoms Limiting Care Accessibility
				Additional patient-reported barriers included HIV-associated stigma, shame, disinterest, and health-related problems (<18% frequency).		Severity of Symptom Stigma	Preexisting Attitudes Symptoms Limiting Care Accessibility	Preexisting Attitudes
								Service Availability
Garcia et al (2014)	Empirical Article - Quantitative	Empirical Outcome										Veteran issue	United States	Specified (mean age)	Mixed	Mixed	Not Specified	Not Specified	Not Specified	Not Specified	Not Specified	Yes	Yes						No	No	No	Yes	Yes						40% quality criteria met
			275	OEF/OIF veterans were more likely than Vietnam veterans to agree that work conflicts interfere with treatment and their lives are too busy for treatment,		Time constraints	Life Disruptions	Life Disruptions
			275	Veterans did not differ by service era in their perceptions of other patient-level barriers to care, including not having reliable transportation, not being able to afford to come to treatment, or lack of childcare. V		Childcare Finances Transportation availability	Cost Life Disruptions Transportation Challenges	Cost
			275	Veterans also did not differ significantly on perceived institutional barriers to care, whether receiving reminders about appointments or a lack of after-hours or weekend appointments.		Availability of services Navigating the system	Navigating the System Service Preferences	Transportation Challenges
			275	OEF/OIF veterans in this study were more likely to endorse negative treatment-related attitudes than were veterans of other eras. OEF/OIF veterans were significantly more likely than both Gulf War and Vietnam veterans to believe that coming to treatment means they are weak, that they should be able to handle problems on their own, that treatment will make them “go crazy,” and to report an aversio…		Mental Health Knowledge Stigma	Mental Health Knowledge Preexisting Attitudes	Service Preferences
			275	However, within the cohort of OEF/OIF veterans, older veterans were more likely than younger veterans to endorse barriers related to cost and time commitments. This pattern may reflect that older OEF/OIF veterans are more likely to be working full time or have family commitments that provide less flexibility to attend mental health sessions.		Finances Time constraints	Cost Life Disruptions	Navigating the System
								Preexisting Attitudes
								Mental Health Knowledge
Kimerling et al (2015)	Empirical Article - Quantitative	Empirical Outcome										Veteran issue	United States	Not specified	Women/Female	Mixed	Mixed	Not Specified	Not Specified	Not Specified	Not Specified	Yes	Yes						Yes	No	No	Yes	Yes						60% quality criteria met
				The care I wanted was too difficult to get in VA I did not think I would be able to participate in women-only group treatments as often as I liked in VA		Availability of services	Service Preferences	Service Preferences
				I did not think I would be able to see a female provider as often as I liked in the VA		Choice of Provider	Service Preferences	Safety
				I did not think I would be able to get care in a women-only setting as often as I liked in VA		Choice of Provider	Service Preferences	Trust in the System
				I thought I would feel out of place, uncomfortable, or uneasy at the VA because I am a woman		Safety	Safety
				I did not think I would get good quality mental health care from VA		Trust in the system	Trust in the System
Nichter et al (2020)	Empirical Article - Quantitative	Empirical Outcome										Veteran issue	United States	Not specified	Mixed	Mixed	Not Specified	Mixed	Not Specified	Not Specified	Not Specified	Yes	Yes						Yes	Yes	No	Can't Tell	Yes						60% quality criteria met
			64	It would be too embarrassing It would harm my reputation My peers might treat me differently My peers would blame me for the problem I would be seen as weak People important to me would think less of me		Stigma	Preexisting Attitudes	Preexisting Attitudes
			64	I do not know where to get help		Knowledge of available services	Navigating the System	Navigating the System
			64	I do not have adequate transportation		Transportation availability	Transportation Challenges	Transportation Challenges
			64	It is difficult to schedule an appointment		Navigating the system	Navigating the System	Life Disruptions
			64	It would be difficult to get time off work or school for treatment		Time constraints	Life Disruptions	Cost
			64	Getting treatment costs too much money		Finances	Cost	Mental Health Knowledge
			64	Mental healthcare does not work		Mental Health Knowledge	Mental Health Knowledge	Trust in Provider
			64	I do not trust mental health professionals		Trust in provider	Trust in Provider
Kulesza et al (2015)	Empirical Article - Quantitative	Empirical Outcome										Veteran issue	United States	Not specified	Mixed	Mixed	Not Specified	Not Specified	Not Specified	Not Specified	Not Specified	Yes	Yes						No	Yes	No	Can't Tell	Yes						40% quality criteria met
			234	It would be too embarrassing It would harm my reputation My peers might treat me differently My peers would blame me for the problem I would be seen as weak People important to me would think less of me		Stigma	Preexisting Attitudes	Preexisting Attitudes
Tsai et al (2015)	Empirical Article - Quantitative	Empirical Outcome										Veteran issue	United States	Specified (mean age)	Mixed	Mixed	Mixed	Mixed	Not Specified	Not Specified	Not Specified	Yes	Yes						Yes	Yes	No	Yes	Yes						80% quality criteria met
			1205	Getting treatment costs too much money		Finances	Cost	Cost
			1205	It would be too embarrassing It would harm my reputation My peers might treat me differently My peers would blame me for the problem I would be seen as weak People important to me would think less of me		Stigma	Preexisting Attitudes	Preexisting Attitudes
			1205	I do not know where to get help		Knowledge of available services	Navigating the System	Navigating the System
			1205	I do not have adequate transportation		Transportation availability	Transportation Challenges	Transportation Challenges
			1205	It is difficult to schedule an appointment		Navigating the system	Navigating the System	Life Disruptions
			1205	It would be difficult to get time off work or school for treatment		Time constraints	Life Disruptions	Mental Health Knowledge
			1205	Mental healthcare does not work		Mental Health Knowledge	Mental Health Knowledge	Trust in Provider
			1205	I do not trust mental health professionals		Trust in provider	Trust in Provider
Brunner et al (2019)	Empirical Article - Quantitative	Empirical Outcome										Veteran issue	United States	Not specified	Women/Female	Mixed	Not Specified	Not Specified	Not Specified	Not Specified	Not Specified	Yes	Yes						Yes	Yes	No	No	Yes						60% quality criteria met
			500	In our sample of 419 women veteran primary care users who had received mental health care in the previous 12 months, 248 (59%) reported always getting an appointment for mental health care as soon as needed, and another 93 (22%) reported usually getting an appointment as soon as needed		Availability of services Wait times	Service Availability Service Preferences Wait Times	Service Preferences
			501	Women veterans who reported having appointments interfere with other activities or having difficulty getting questions answered between visits were less likely to say they were always able to get a mental health appointment when needed.		Availability of services	Service Preferences	Wait Times
			501-502	Our study also identified the ability to get questions answered between visits as an important factor in access...The ability to ask questions related to clinic care between visits may help to reduce the need for in-person visits, and can provide opportunities to assess for urgency		Availability of services	Service Preferences	Service Availability
Schvey et al (2022)	Empirical Article - Quantitative	Empirical Outcome										Family issue	United States	Specified (mean age)	Mixed	Mixed	Not Specified	Not Specified	Not Specified	Not Specified	Not Specified	Yes	Yes						Yes	No	Yes	Yes	Yes						80% quality criteria met
			401		What others would think of you if you went for such care Feeling embarrassed or bad about yourself for needing such care Feeling that you would be seen as weak Feeling that it takes courage to get treatment for a mental health problem The possibility that going for such care would hurt your career The possibility that your supervisor or boss at work would treat you differently or not trust you Th…	Stigma	Preexisting Attitudes	Preexisting Attitudes
			401		The financial cost to you of such care	Finances	Cost	Cost
			401		Not knowing where to go or who to go to for such care	Knowledge of available services Navigating the system	Navigating the System	Navigating the System
			401		The amount of time or the inconvenience of getting such care	Time constraints	Life Disruptions	Life Disruptions
			401		Difficulty in getting to where the care is (distance or transportation problems)	Transportation availability Travel distance	Transportation Challenges	Transportation Challenges
			401		Feeling that you would not be able to get time off from work to go for treatment	Time constraints	Life Disruptions	Trust in Provider
			401		The possibility that your treatment provider might find that you needed some treatment you would not want The possibility that you wouldn’t like or trust your treatment provider	Trust in provider	Trust in Provider	Mental Health Knowledge
			401		Feeling that going for treatment would likely not do you any good Feeling that psychological problems tend to work themselves out without help Feeling that getting mental health treatment should be a last resort	Mental Health Knowledge	Mental Health Knowledge
Murphy et al (2016)	Empirical Article - Quantitative	Empirical Outcome										Family issue	United Kingdom	Specified (mean age)	Women/Female	Not Specified	Not Specified	Not Specified	Not Specified	Not Specified	Not Specified	Yes	Yes						Yes	Yes	No	No	Yes						60% quality criteria met
			7		Difficultly getting time off work	Time constraints	Life Disruptions	Life Disruptions
			7		Childcare issues	Childcare	Life Disruptions	Navigating the System
			7		Unsure of where to get help	Knowledge of available services	Navigating the System	Mental Health Knowledge
			7		I do not feel it is a priority	Mental Health Knowledge	Mental Health Knowledge	Trust in the System
			7		I am scared to seek help	Mental Health Knowledge	Mental Health Knowledge	Preexisting Attitudes
			7		Others would not understand my needs	Trust in the system	Trust in the System
			7		Worried about what others would think of me I am too embarrassed to seek help	Stigma	Preexisting Attitudes
Hilgeman et al (2023)	Empirical Article - Quantitative	Empirical Outcome										Veteran issue	United States	Specified (mean age)	Not Specified	Mixed	Mixed	Mixed	Not Specified	Not Specified	Not Specified	Yes	Yes						No	No	Yes	No	Yes						40% quality criteria met
			e2368	Miles from home or distance to care, overall travel problems		Travel distance	Transportation Challenges	Transportation Challenges			Convenience
			e2369	Contacting or leaving messages for providers		Navigating the system	Navigating the System	Navigating the System			Service Availability
			e2370	Overall work or home commitment problems		Childcare Time constraints	Life Disruptions	Life Disruptions			Cost
			e2371	Financial problems		Finances	Cost	Cost			Childcare/Transportation Availability
			e2372	Problems due to symptoms		Health	Symptoms Limiting Care Accessibility	Symptoms Limiting Care Accessibility			Support Navigating the System
			e2373	Lack of time with provider during appointments		Availability of services	Service Preferences	Service Preferences			Provider Familiar with Military Culture & Patient Condition
			e2374	Patient–provider cultural/value/religious differences		Provider knowledge	Provider Unfamiliar with Military Culture & Patient Condition	Provider Unfamiliar with Military Culture & Patient Condition			Trust in the System
			e2375	Treatment is ineffective		Trust in the system	Trust in the System	Trust in the System			Social Support
			e2376	Health insurance coverage problems		Denied benefits	Navigating the System				Mental Health Knowledge
			e2377	Facilitator: Having hospitals, clinics, or community health centers nearby					Proximity	Convenience
			e2378	Facilitator: Having convenient access to transportation					Convinient travel	Convenience
			e2379,e2381	Facilitator: Being able to contact providers when you need help (e2381)Facilitator: Being able to get care on nights and weekends					Availability of services	Service Availability
			e2380	Facilitator: Being able to afford out-of-pocket expenses such as copays and deductibles					Finances	Cost
			e2382	Facilitator: Having access to childcare					Childcare	Childcare/Transportation Availability
			e2383	Facilitator: Having written medical forms, instructions, and information in my language					Support navigating the system	Support Navigating the System
			e2384	Facilitator: Having healthcare providers who look like me, speak my language, and/or share my values/experiences					Provider knowledge	Provider Familiar with Military Culture & Patient Condition
			e2385	Facilitator: Effective treatment					Trust in the system	Trust in the System
			e2386	Facilitator: Health insurance coverage					Benefits	Cost
			e2387	Facilitator: Having support from family or friends					Peer/spousal support	Social Support
			e2388	Facilitator: Having an important reason to get better (e.g., spending time with grandkids)					Mental Health Knowledge	Mental Health Knowledge
Hahn et al (2021)	Empirical Article - Quantitative	Empirical Outcome										Veteran issue	United States	Specified (mean age)	Mixed	Mixed	Not Specified	Not Specified	Not Specified	Not Specified	Not Specified	Yes	Yes						Can't Tell	Yes	Yes	Can't Tell	Yes						60% quality criteria met
			398	Avoidance: It is better to avoid talking about or seeking help for mental health problems. Fear of affect: I would not be able to control my emotions. Care: No one cares about my experiences.		Mental Health Knowledge	Mental Health Knowledge	Mental Health Knowledge
				Self-reliance: Tough people can handle their problems on their own; It is better to cover up how I feel. Internal stigma: I would feel ashamed to talk to my provider about MST; It is embarrassing to receive services for MST. Public stigma: Other people would find out I was seeking mental health care; Other people would find out I experienced MST. Anticipated stigma: Other people would think I was…		Stigma	MST Preexisting Attitudes	MST
				The provider would not keep it confidential.		Confidentiality	Trust in the System	Preexisting Attitudes
				Staff sensitivity: My provider would blame me for the events; Provider reaction: My provider would react negatively; My VA provider would not believe me; My provider would not want to hear about my problems.		Trust in provider	Trust in Provider	Trust in the System
				Staff skill: It is better to seek services outside of the VA for MST; I would not receive good mental health services for MST; Staff is not well trained to handle problems related to MST. Evidence: I would not be believed without evidence.		MST Provider knowledge Trust in the system	MST Provider Unfamiliar with Military Culture & Patient Condition Trust in the System	Provider Unfamiliar with Military Culture & Patient Condition
				Opposite-sex concerns: It is embarrassing to talk to a person of the opposite sex about MST. Same-sex concerns: It is embarrassing to talk to a person of the same sex about MST. Discomfort with men: The large number of men at the VA makes me uncomfortable.		Choice of Provider	MST Service Preferences	Service Preferences
			401	Barriers to care Childcare		Childcare	Life Disruptions	Life Disruptions
				Barriers to care Schedule		Availability of services	Service Preferences	Transportation Challenges
				Barriers to care Work		Time constraints	Life Disruptions	Trust in Provider
				Barriers to care Transportation		Transportation availability	Transportation Challenges
Murray-Swank et al (2018)	Empirical Article - Quantitative	Empirical Outcome										Veteran issue	United States	Not specified	Women/Female	Mixed	Not Specified	Mixed	1-24 years	Not Specified	Not Specified	Yes	Yes						No	Yes	No	Yes	Yes						60% quality criteria met
			108	It is difficult to schedule an appointment (29%)		Navigating the system	Navigating the System	Navigating the System
			108	Medical center is too far away (28%)		Travel distance	Transportation Challenges	Transportation Challenges
			108	People in my life might treat me differently (25%); People in my life might have less confidence in me (16%); It would be too embarrassing (9%); It would harm my career (8%)		Stigma	Preexisting Attitudes	Preexisting Attitudes
			108	Mental health care costs too much money (24%)		Finances	Cost	Cost
			108	There would be difficulty getting time off work for treatment (22%)		Time constraints	Life Disruptions	Life Disruptions
			108	I don’t trust the VA (17%)		Trust in the system	Trust in the System	Trust in the System
			108	Can’t get family/child care (13%)		Childcare	Life Disruptions	Safety
			108	I don’t know where to get help (8%)		Knowledge of available services	Navigating the System	Trust in Provider
			108	I don’t have adequate transportation (8%)		Transportation availability	Transportation Challenges
			108	I don’t feel safe at the VA (8%)		Safety	Safety
			108	I don’t trust mental health professionals (7%)		Trust in provider	Trust in Provider
Pyne et al (2019)	Empirical Article - Quantitative	Empirical Outcome										Veteran issue	United States	Specified (mean age)	Mixed	Mixed	Not Specified	Mixed	Not Specified	Not Specified	Not Specified	Yes	Yes						Yes	Yes	Can't Tell	Can't Tell	No						40% quality criteria met
			e305	Did you ever feel that you should just “tough it out” and not seek mental healthcare?		Mental Health Knowledge	Mental Health Knowledge	Mental Health Knowledge			Social Support
			e306	Did you ever feel stuck in “red tape” or paperwork?		Navigating the system	Navigating the System	Navigating the System
			e307	Did you have to wait a long time to get that first mental health appointment?		Wait times	Wait Times	Wait Times
			e308	Did you ever feel that you were weak because you might need the help of a mental healthcare provider?		Stigma	Preexisting Attitudes	Preexisting Attitudes
			e309	Have you felt comfortable that you were aware of all the mental health services that were available to you?		Knowledge of available services	Navigating the System	Trust in the System
			e310	Did you ever lack trust in the healthcare system		Trust in the system	Trust in the System	Service Preferences
			e311	Have you ever felt that your mental healthcare providers were not available to you as soon as you needed them? Have you felt that your mental health appointments were short?		Availability of services	Service Preferences	Provider Unfamiliar with Military Culture & Patient Condition
			e313	Did any of your mental healthcare providers lack knowledge of military culture?		Provider knowledge	Provider Unfamiliar with Military Culture & Patient Condition	Continuity of Care
			e314	Did you have to repeat your story to new mental healthcare providers over and over? Were you able to see the same VA mental healthcare providers consistently over time?		Continuity of care	Continuity of Care	Trust in Provider
			e315	Did you ever lack trust in any of your VA mental healthcare providers?		Trust in provider	Trust in Provider	Provider Engagement
			e316	Do you see other Veterans whom you feel you can share your experiences with? (facilitator)					Peer/spousal support	Social Support
			e317	Did you ever feel that your VA mental healthcare providers did not genuinely care about you?		Provider engagement	Provider Engagement
Castro et al (2015)	Empirical Article - Qualitative	Direct Quotes										Veteran issue	United States	Specified (mean age)	Mixed	Mixed	Not Specified	Not Specified	Not Specified	Honorably Discharged	Not Specified	Yes	Yes	Yes	Yes	Yes	No	Yes											80% quality criteria met
			334	Factors Influencing the Decision to Seek Treatment When to seek treatment. Participants perceived mental health treatment as a last resort for their problems, to be used when they could no longer solve them on their own. "I know I don’t seek help unless I’m in a lot of mental pain and anguish and trouble, and if I’m not in trouble, and I’m not feeling like that, I just keep going until I have to …		Mental Health Knowledge	Mental Health Knowledge	Mental Health Knowledge
Doughty Shaine (2021)	Empirical Article - Qualitative	Direct Quotes										Veteran issue	United States	Specified (mean age)	Mixed	Mixed	Not Specified	Mixed	M = 10 years	Not Specified	Not Specified	Yes	Yes	Yes	Yes	Yes	Yes	Yes											100% quality criteria met
			279	When asked about NMPs, George described a nonaffirming space in which he had to teach his therapist about his experience as trans: “I didn’t get the help I needed . . . perhaps I was just having to explain too much.” George added that representation also matters within the VHA: So, from the VA perspective . . . they [all] really need to get a GLBT-focused clinic like they have a women’s clinic, s…		Provider knowledge	Provider Unfamiliar with Military Culture & Patient Condition	Provider Unfamiliar with Military Culture & Patient Condition			Provider Familiar with Military Culture & Patient Condition
			280	Felicia found local VHA facilities in her area of the South did not provide trans-competent mental health services or hormone prescribers, forcing her to drive 6 hours to access competent care. Harper said she actually moved to a different state to receive services from the VHA that were trans specific: It’s one of two, uh, VA facilities that I know that has a transgender specific, um, care team.…		Availability of services	Service Availability	Service Availability	Provider knowledge	Provider Familiar with Military Culture & Patient Condition	Provider Engagement
			280	Catherine, when asked what makes her current provider “one of the best . . . in the VA system,” stated simply, “She listens.” Harper described her MVAP as “radiating acceptance, belonging, and comfort,” especially significant because the MVAP was an officer who outranked her: She was very comfortable and everything, and really open. She would always, uh, she had a good, like, engagement style, li…				Fear of Repercussions	Provider engagement	Provider Engagement
			282	Allison did not seek needed transition-related mental health/medical services until she was approaching retirement, after 24 years of Army service and achieving the rank of lieutenant colonel: Like I said, at that time . . . you know, the military was still so anti-trans. And it’s still—you know, one of the challenges once I did transition was dealing with the military side in changing records, a…		Military culture	Fear of Repercussions	Navigating the System
			283	Felicia noted understaffing, lack of training, and a perception that TSMVs were being denied mental health and transition services under the cover of a bureaucratic process: So, it takes a long time—it’s a long bureaucratic—lots of red tape. . . . We need the VA directive to allow for the surgeries we need, but they just, they specifically discriminate in the directive, against transgender [peopl…		Navigating the system	Navigating the System
			283	Jordan described her experience of civilian providers misunderstanding her values as a veteran: You know the way we were trained, it seems like civilian doctors [referring to mental health providers], in my experi- ence um, tend to want to normalize the victim mentality and tell you it’s OK to feel like a victim, and that doesn’t work with a vet . . . we were trained and indoctrinated to believe …		Provider knowledge	Provider Unfamiliar with Military Culture & Patient Condition
Williams (2015)	Dissertation/Theses - Qualitative	Direct Quotes										Veteran issue	United States	Not specified	Women/Female	Mixed	Mixed	Not Specified	Not Specified	Not Specified	Not Specified	Yes	Yes	Yes	No	Yes	No	Yes											60% quality criteria met
			90	At this time these women Veterans reported seeking and willingly entering mental health treatment. This decision to enter mental health was described as an individual choice that is not generally discussed with the woman’s social network. When deciding to enter mental health services, the women Veterans interviewed remarked they felt isolated, and had difficultly establishing trust with others. S…		Stigma	Preexisting Attitudes	Preexisting Attitudes			Service Availability
			90-91	The women Veterans interviewed told of confronting painful traumas from childhood to their present. Women talked of being unable at first to approach their trauma, having kept it locked away for so long: And I’m still addressing it but it’s been hard because it’s hard to talk about. But at first, I didn’t know where to turn to and what avenues to go through. So maybe that’s on my own part too jus…		Knowledge of available services Mental Health Knowledge	Mental Health Knowledge Navigating the System	Navigating the System			Support Navigating the System
			97	The fear of negative repercussions or to be treated differently can influence when these participants make the decision to enter mental health outpatient services, and who to share that information with. As women Veterans enter civilian systems they also fear that stigmatizing reputation may follow them, “‘cause there is like the stigma like you, you’re not strong enough to handle this or you’re …		Navigating the system Stigma	Navigating the System Preexisting Attitudes	Mental Health Knowledge
			98	Another aspect of timing is the public perception of Veterans and the stigmatization that participants perceived by being Veterans: And if you start to do your research, there are people, you know people know you’re a veteran and you have PTSD or this and you say any kind of thing, your ass is going to get locked up. And that is part of the media issue that I’ve spoken out against. It’s part of t…		Stigma Trust in the system	Preexisting Attitudes Trust in the System	Trust in the System
			98	Women also describe a perception that services for Veterans are only for men, which can delay the access and receipt of mental health services: Like I wasn’t aware that there was a woman’s health clinic, especially just for women, you know what I mean. That they don’t see men. It’s designed to use our process which is great you know. And just be nurturing to them because sometimes it’s devastatin…		Knowledge of available services	Navigating the System	Safety	Gender specific care	Service Availability
			99-100	Veterans also find networking with other Veterans about benefits and claims are also beneficial: I think that networking with people is huge too. Networking with other Vets and finding stuff out. I’ve told people stuff that they had no clue they could get. They’re like I can get that at the VA, I’m like yeah. I even tell them, depending on the VA, I can tell them where to go, who to talk to. I ca…				Gender Stereotype	Support navigating the system	Support Navigating the System
			101	Some women report that gender based harassment continues when accessing VA services: “I’m just so tired. I hate, I hate going to the VA. The doctors are great, but I hate going up there. I hate it. It’s nothing but men. I was verbally assaulted with one of the guys that works in the cafeteria” (Kim)		Safety	Safety	Service Preferences
			101	These experiences add to the perception that the VA system is only for men: Sometimes it’s hard because I feel like it’s an all men’s military at times you know what I mean. And just because of the trauma that I experienced like I didn’t even want to have to use the healthcare they provided at first you know what I mean. But um, now that I’m working with it and with people that have also experien…		Gender stereotype	Gender Stereotype
			102-103	Groups can be implemented, but along with a one on one system: So, I sought a mental health clinician at [LOCATION] myself once. And, hmm, I don’t know why I didn’t feel like I should return. I went to a support group for the first time and I didn’t think the people that were in my support group were similar to me. Like, I think I was kind of insensitive to the things that they were saying. Or, w…		Choice Mental Health Knowledge	Mental Health Knowledge Service Preferences
			103-104	“Gwen” describes a one-on-one provider interaction as a way to keep her progress on course as she begins treatment: Um, I’m both a visual person mainly, but I like one on one communicating you know what I mean. Like if I feel comfortable with a person, it’s great. But right now, like I said, I’m new at this, so like just staying on track and having reminders and stuff is great for me because I wa…		Availability of services	Service Preferences
Opelt (2021)	Dissertation/Theses - Qualitative	Direct Quotes										Veteran issue	United States	Not specified	Mixed	Mixed	Not Specified	Mixed	5-30 years	Not Specified	Not Specified	Yes	Yes	Yes	No	Yes	Yes	Yes											80% quality criteria met
			84	Ryan described that the mission not only comes before the soldier’s mental wellbeing, but their physical wellbeing too. He put the mentality of the mission first, even as a civilian student, Getting the mission done...That’s more important than your own well-being...‘Cause the mission always comes first. Which is not only a mental thing the military does but a physical thing as well...		Military culture	Military Culture	Military Culture			Provider Familiar with Military Culture & Patient Condition
			87	Participants described seeking out the support of their family, friends, and attempts to find support within their units or from their leaders. Steve described his process in detail as, ...I’ve never had these thoughts. So, they called [Southwest region] VA and they wouldn’t accept me because I wasn’t an active duty. And then like...every... inpatient... they were at capacity. So, my buddy, drove…		Availability of services Denied services	Navigating the System Service Availability	Service Preferences
			89-90	Steve described the path that he had to take in order to become connected with mental health services. He talked about the struggle of living in a largely rural area and believing that 90 they were not ready to receive the guards from his unit back within the community, as it was evident by the lack of available resources. He also described feeling that the VA’s solution was to medicate him rathe…		Availability of services Pharmaceutical treatment Trust in the system	Service Preferences Trust in the System Use of Pharmaceuticals	Navigating the System
			95	Ryan described feeling that his therapist was relatable because he spoke Ryan’s language. Ryan described his therapist, I think part of the reason that it helps so much as he kind of spoke my language, like he would cuss when necessary, which is sometimes, what I need to hear. So, I don’t take away from his profession because he’s definitely doing it, because that’s the way I talk. That’s how I u…				Use of Pharmaceuticals	Provider knowledge	Provider Familiar with Military Culture & Patient Condition
			97-98	Ryan discussed having to educate providers at college counseling centers on understanding that as a therapist you cannot treat each trauma the same because student veterans’ trauma is different than any other type of trauma that civilian students could experience. Yeah, for veterans in particular, it’s a different sort of…therapy they seek. Like, I don’t know if anyone on campus, like the campus …		Provider knowledge	Provider Unfamiliar with Military Culture & Patient Condition	Trust in the System
			98	Ryan disclosed his own experience of having a therapist at a college counseling center tell him that he just needed to live with his PTSD and anxiety because there was no helping him. So it’s like an anxiety attack where I just like I’m going to, feel like I’m just spiraling down this dark hole. And to have someone go, “well just get used to living in the dark hole.” Because that’s the last thing…		Provider knowledge	Provider Unfamiliar with Military Culture & Patient Condition	Provider Unfamiliar with Military Culture & Patient Condition
			98	Jennifer’s struggle and negative experiences with the campus counseling center has been her largest deterrent from using their services, as she describes her experience, Well, here's a group [Vet Center] that comes in that deals with nothing but PTSD. Generally, combat related and sexual assault related. Just in the military. And they [campus counseling center] refused to have them on there [camp…		Availability of services	MST Service Preferences	MST
								Service Availability
Porter (2013)	Dissertation/Theses - Qualitative	Direct Quotes										Veteran issue	United States	Not specified	Men/Male	Not Specified	Not Specified	Not Specified	2-22 years	Not Specified	Not Specified	Yes	Yes	No	No	Yes	Yes	No											40% quality criteria met
			83	Have you or a service member peer ever been apprehensive about seeking mental health assistance? Why? Or why not? Yes. A few people didn’t want to go to a mental health professional. They felt that they didn’t need it. They probably thought it was a sign of weakness.		Mental Health Knowledge Military culture	Mental Health Knowledge Military Culture	Military Culture			Provider Familiar with Military Culture & Patient Condition
			85	8. How much do you currently know/understand about the mental health services offered to you and your troop peers? I know the VA is a resource. And then while you’re currently serving you’ve got the Combat Stress Clinic. But that’s about it. 9. Do you believe your knowledge and understanding are enough? Why? Or why not? No. I’m sure there are some non-government related services out there that mi…		Knowledge of available services	Navigating the System	Mental Health Knowledge			Continuity of Care
			85-86	Have you or a service member peer ever been apprehensive about seeking mental health assistance? Why? Or why not? Absolutely. A Ranger talks about he saw it not only as a weakness, but as a failure on his part to have to go and seek help. That’s a stigma that really resonates in the military that if you have to go see a shrink you couldn’t hack it or you’re not mentally tough enough. So yeah, I’d…		Military culture Stigma	Military Culture Preexisting Attitudes	Navigating the System
			86-87	13. Of the following list, which type of mental health services do you currently consider best suited to address troop mental health needs? The VA after return from active duty? On-site/embedded/in-unit counselors and therapist? Specialized groups before and after active duty? Another answer not listed? Why did you make that selection I like the idea of the VA, but I have no faith in the VA. Embe…		Trust in the system	Trust in the System	Preexisting Attitudes
			89	9. Do you believe your knowledge and understanding are enough? Why? Or why not? No, because sometimes I have to dig for it. I have to do a little bit more due diligence to find some of these programs that may not be aware of; that might be there, but I’m just not familiar with it or know the point of contact for it		Knowledge of available services	Navigating the System	Trust in the System
			89	Have you or a service member peer ever been apprehensive about seeking mental health assistance? Why? Or why not? Yes. Career. Because they know that if you do that then it can, even if nothing disciplinary happens to you, there is still that sort of stigma about it that hasn’t gone away. Paranoia about it affecting future positions that they may not be able to get or the way that they’re viewed …		Military culture Stigma	Fear of Repercussions Preexisting Attitudes	Service Preferences
			94	13. Of the following list, which type of mental health services do you currently consider best suited to address troop mental health needs? The VA after return from active duty? On-site/embedded/in-unit counselors and therapist? Specialized groups before and after active duty? Another answer not listed? Why did you make that selection I would say the VA is best because a lot of them are previous …				Fear of Repercussions	Provider knowledge	Provider Familiar with Military Culture & Patient Condition
			107	8. How much do you currently know/understand about the mental health services offered to you and your troop peers? I know very little. 9. Do you believe your knowledge and understanding are enough? Why? Or why not? No, because I feel differently sometimes. I often wonder, sometimes, if I may just go off. What do I do if that happens? What is my recourse? What is my saving grace or who do I talk t…		Knowledge of available services	Navigating the System
			107	Have you or a service member peer ever been apprehensive about seeking mental health assistance? Why? Or why not? Yes. Just didn’t know the questions to ask. Didn’t know who really to talk to about it. The shame that’s associated with it from what I perceived as pressure or peer pressure. I don’t want to be viewed as a “quack” or someone that’s “looney” or just can’t control their emotions. Stigm…		Knowledge of available services Stigma	Navigating the System Preexisting Attitudes
			108	13. Of the following list, which type of mental health services do you currently consider best suited to address troop mental health needs? The VA after return from active duty? On-site/embedded/in-unit counselors and therapist? Specialized groups before and after active duty? Another answer not listed? Why did you make that selection The VA after returning active duty, because after veterans hav…					Continuity of care	Continuity of Care
			110-111	8. How much do you currently know/understand about the mental health services offered to you and your troop peers? I would say I know quite a bit. I would say probably 4 out of 5. 9. Do you believe your knowledge and understanding are enough? Why? Or why not? No. I just think that mental health services are an untapped resource. I feel like the services that are offered are needed. But I wish tha…		Availability of services	Service Preferences
			114-115	8. How much do you currently know/understand about the mental health services offered to you and your troop peers? Not that much. It wasn’t covered in any of my classes specifically set to reorient us to civilian life. Almost none of that was set for any kind of mental health 9. Do you believe your knowledge and understanding are enough? Why? Or why not? No, because although I know it is availabl…		Knowledge of available services	Navigating the System
			115	Have you or a service member peer ever been apprehensive about seeking mental health assistance? Why? Or why not? Yes. When I went to my mental health assessment, I wasn’t too happy about going. And every other service member I’ve talked to has always rejected any kind of mental health assessment. I think part of it has to do with the fact that if you have to go to those kind of things they are j…		Military culture	Military Culture
			115-116	Do you believe having licensed counselors and therapist as accessible as psychiatrists and medications would be helpful to troops? Why? Why not? That kind of stuff is really helpful. It would probably not be received as open just because of the stigma that mental health services usually get. Everyone thinks that if you’re going to a psychiatrist or for a mental health evaluation that something’s …		Stigma	Preexisting Attitudes
Skellon (2016)	Dissertation/Theses - Qualitative	Direct Quotes										Veteran issue	United Kingdom	Not specified	Mixed	Mixed	Not Specified	Not Specified	3-22 years	Not Specified	Not Specified	Yes	Yes	No	No	Yes	Yes	No											40% quality criteria met
			74	Participants described how aspects of the military culture impacted on their decision to access psychological support and talked about a culture that was different to civilian life. “I think it is the world of the forces. It is a totally different world, like a different planet sometimes it really is.” (Participant 4).		Military culture	Military Culture	Military Culture			Support Navigating the System
			74	Participants described they were trained to continue and deal with their problems and showing emotion is a sign of weakness. “The first thing that impacts on it is you come from a military culture which is shut up and get on with it. You don’t have a problem, you’re in pain take a pain killer, you’re bleeding put a dressing on it.”		Military culture	Military Culture	Preexisting Attitudes			Continuity of Care
			75	Participants reported that mental health difficulties were stigmatised and accessing support was viewed as an inability to cope and a sign of weakness: “There is a big stigma around it.” Consequently, participants were less likely to seek support as they were taught to deal with their problems and move on. They viewed accessing support as a sign of weakness, were concerned about being stigmatised…		Military culture Stigma	Military Culture Preexisting Attitudes	Navigating the System			Mental Health Knowledge
			81	After reaching a point where they felt they could not continue, participants accessed services. They were either directed there by professionals, their family or other veterans, or they self referred. At this stage, participants described deciding to give accessing support a go. They described how they thought they would try it, knowing that they could walk away if they did not like it: “It’s a l…				Provider Unfamiliar with Military Culture & Patient Condition	Mental Health Knowledge Referral Support navigating the system	Continuity of Care Mental Health Knowledge Support Navigating the System	Provider Familiar with Military Culture & Patient Condition
			81	Some participants recalled difficulties with accessing services: “She referred me to the local psychiatric centre who sent me a big form ‘we don’t do this, we don’t do that, we can’t help you, we can’t do this, we can’t do that, can’t do the other, fill in this form send it us back’. So, I did what most people who are deep with depression would do screwed it up and threw it in the bin and told th…		Navigating the system	Navigating the System	Continuity of Care			Trust in Provider
			82	Participants recalled experiences of professionals not recognising their difficulties and that they felt professionals did not understand the extent of their problems; they were given an alternative diagnosis and it took them years to be diagnosed.		Provider knowledge	Provider Unfamiliar with Military Culture & Patient Condition	Trust in Provider			Service Availability
			82	Participants recalled negative experiences of professionals dismissing their difficulties such as being told not to be “daft” and there was “nothing wrong with them”; they also reported they were not provided with appropriate support. One participant explained he told professionals he should be sectioned but this did not happen: “I used to say to them I need sectioning “oh we’ll put you in there …		Provider knowledge	Provider Unfamiliar with Military Culture & Patient Condition				Wait Times
			82	Participants recalled negative experiences in relation to professionals’ limited understanding of the military culture: “But I didn’t feel that understanding of the military, you know. I was saying things and then it came to a halt really and that was it.” (Participant 11).		Provider knowledge	Provider Unfamiliar with Military Culture & Patient Condition
			82-83	In addition, participants reported negative experiences in relation to the type of support they were provided. One participant recalled he was advised to continue to engage in the maladaptive coping skills that led him to seek support: “He said to me he said ‘if you need to use drugs and alcohol to get you through then do it if that is what you need to do.’ I was like ‘that is why I am sat here I…		Provider knowledge	Provider Unfamiliar with Military Culture & Patient Condition
			83	Participants reported previous negative experiences of a limited amount of support and of services discontinuing contact and feeling unheard: “My doctor recommended me to other civilian services and again it just felt like, you’re not listening to me, you’re not listening you don’t understand my requirements.” (Participant 9).		Continuity of care	Continuity of Care
			83	Participants recalled a range of negative experiences of previously engaging in therapy that related to the therapist’s competence and the interaction between them and the therapist such as: perceiving the therapist as unable to manage their difficulties; the therapist appearing out of her comfort zone; conflict arising from different perspectives; perceiving the therapist as patronising and unsy…		Provider knowledge	Provider Unfamiliar with Military Culture & Patient Condition
			83-84	Participants also reported they were unable to develop trust with some professionals as a result of their negative experience of support: 84 “A little bit broke down everything and you didn’t get the trust what you needed.” (Participant 15)		Trust in provider	Trust in Provider
			85	Participants reported that it was important that the therapist understood and had knowledge of the military culture and military background. Participants described it being easier to communicate with therapists who understood military culture. “When I saw her it was really really good because yes she had a little bit of understanding.” (Participant 18)					Provider knowledge	Provider Familiar with Military Culture & Patient Condition
			85-86	Participants talked about trust and the importance of developing trust in the therapist and they explained how trust enabled them to speak openly. As part of developing trust, participants described how they tested the therapist which helped them to share information and gain confidence in the therapist’s knowledge and ability to help them: “You need to actually trust that person to get yourself …					Trust in provider	Trust in Provider
			86	Participants described continuing support and said they could contact the service any time they felt they needed help or were struggling. Participants were told at the end of their therapy they could contact the service if they needed further help: “I’m at liberty to just ring the doctor straight away because he has given me that opportunity. If you struggle at any point just give me a ring.” (Pa…					Availability of services	Service Availability
			87	Participants talked about timely access to the NW service and reported that the service was quick to respond and they were able to access support quickly: “So I got in touch with the service, they were brilliant dead quick really really quick.” (Participant 12)					Low wait time	Wait Times
			89	Some participants also described that they had received support from the service intermittently when required. Participants talked about occasions they had self-referred back to the service for further support. All participants reported that after receiving the right support they knew where to access support if they were unable to manage their difficulties independently in the future and reported…					Mental Health Knowledge	Mental Health Knowledge
Brown (2017)	Dissertation/Theses - Quantitative	Empirical Outcome										Veteran issue	United States	Specified (mean age)	Mixed	Mixed	Not Specified	Not Specified	M = 7 years	Not Specified	Not Specified	Yes	Yes						No	Yes	No	No	Yes						40% quality criteria met
			45	women preferring TMH more readily endorsed lack of transportation and insufficient funds as barriers to treatment.		Finances Transportation availability	Cost Transportation Challenges	Cost
								Transportation Challenges
Rosado et al (2017)	Dissertation/Theses - Qualitative	Direct Quotes										Veteran issue	United States	Not specified	Mixed	Mixed	Not Specified	Mixed	Not Specified	Not Specified	Not Specified	Yes	Yes	Yes	No	Yes	Yes	Yes											80% quality criteria met
			42	Some respondents noted that an overreliance on medications led to unwanted side effects that further complicated their situation. For example, respondent 14 stated, “I think the system is broken; many people need help, but it seems the common solution is medication. There should be another solution.”		Pharmaceutical treatment	Use of Pharmaceuticals	Use of Pharmaceuticals
			42	Some respondents spoke about their specific negative experiences with mental health treatment that later led to self-medicating. Respondent 11 explained: It seems like all of the mental health treatment I received was rather, perfunctory. Take this, take that, etc. Then I end up with a limp dick or feeling like a zombie. Then I start to drink because it makes me feel better than any of the medica…		Pharmaceutical treatment	Use of Pharmaceuticals	Provider Engagement
			43	Lastly, they described having a weak therapeutic alliance with their counselor. Survey respondent 35 shared a similar negative experience with mental health treatment, “It is heartbreaking to be stuck with a counselor that you can tell does not give a damn about you.” It is difficult to discern where these veterans received treatment.		Provider engagement	Provider Engagement	Provider Unfamiliar with Military Culture & Patient Condition
			43	Other participants felt that it was difficult to share combat experiences with a therapist who had not been in combat, “It's hard i [sic] could talk to a person but I feel like they don’t understand, as they were not in combat, they were not wounded they do not know what I am going through.”		Provider knowledge	Provider Unfamiliar with Military Culture & Patient Condition	Service Availability
			43	Finally, a number of participants noted that there is a shortage of available treatment options. As respondent 39 said, “many people that need mental health treatment do not receive a corrector [sic] timely evaluation of their problem. Very often the individual has to tough it out because there is no help available.”		Availability of services	Service Availability	Mental Health Knowledge
			43-44	Veterans responding with this theme either expressed a desire to handle problems on their own or a reluctance to seek treatment in the first place. For example, respondent 53 believed that mental health treatment “is only needed for people that are really suffering, otherwise you can take care of it yourself.” Likewise, respondents 16 and 17 shared, “I would be extremely reluctant to seek treatme…		Mental Health Knowledge	Mental Health Knowledge	Preexisting Attitudes
			44	Some respondents wrote that the problem with seeking mental health treatment was due to perceptions of stigma. These responses included both public and self stigma. As one example, respondent 30 believed “that the negative stigma of mental health still prevents many veterans from seeking mental health.” Respondent 18 said that although his family supports him, “Most people I encounter think it's …		Mental Health Knowledge Stigma	Mental Health Knowledge Preexisting Attitudes
Drummelsmith (2019)	Dissertation/Theses - Qualitative	Direct Quotes										Veteran issue	Canada	Not specified	Men/Male	Mixed	Not Specified	Not Specified	Not Specified	Not Specified	Not Specified	Yes	Yes	Yes	No	Yes	Yes	Yes											80% quality criteria met
			61-62	The most identified barrier was that of stigma. Participant Three shared, “the big thing for most people is stigma that you, that is tacked to, they don’t want the stigma.” For some participants they felt that to admit to needing mental health care resulted in feelings of shame; “almost shaming you into not wanting to go.” Other participants shared that they were worried about being perceived as …		Stigma	Preexisting Attitudes	Preexisting Attitudes
			62	For Participant 14, the stigma was related to a sense of removing blame. He felt that by admitting to his mental health issues that he was trying to dodge responsibility for his choices during the index offence; “… the stigma, you see it on the news all the time… individual committed crime while he had prior mental health issues I just see that as a scape goat, how it really is… and what I mean b…		Stigma	Preexisting Attitudes	Gender Stereotype
			62-63	This sense of pride related to stigma was shared by other participants. For example, Participant 16 talked about feeling that if seeking mental health treatment was part of everyday life then that may result in decreased stigma; “I think the big step is to get people to… start doing it, when we see other people doing it you might let that pride factor go away.” For Participant 17 his views of mas…		Gender stereotype Military culture	Gender Stereotype Military Culture	Military Culture
			64	Other participants described a general sense of withdrawing from others. For example, Participant 14 said “I’ve disassociated myself with everyone in the military ah all existing circle of friends I don’t talk to my mother, my sister … I don’t associate with distant relatives or anything like that and my wife and four kids.” Participant 14 explained his choice to do this as being related to trust…		Social support Trust in provider	Social Support Trust in Provider	Trust in Provider
			64	Participant 16 shared that having a sense of not being unwell enough prevented him from getting mental health care; “like that’s another factor you might think oh well I don’t need it cause this guy has it worse than me right its all a mindset its breaking down those barriers and finding ways everyone’s different but in the same sense we’re all the same.”		Mental Health Knowledge	Mental Health Knowledge	Social Support
			64	For Participant Five, the biggest factor in not seeking mental health care was the potential to be rejected because of doing so; “Uhh, I don’t like to ask for help... because I got picked on a lot seeking acceptance is a big, big deal for me… I don’t like to do it… I don’t like to risk the rejection part.”		Stigma	Preexisting Attitudes	Mental Health Knowledge
			64-65	During the interview some participants talked about how a lack of knowledge with regards to available services and how to access them prevented them from seeking mental health care. For example, Participant Six when asked about what stopped him from seeking mental health care after his discharge from the military stated “I didn’t know I qualified… I figured since I didn’t see combat I didn’t get …		Knowledge of available services Mental Health Knowledge	Mental Health Knowledge Navigating the System	Navigating the System
			65	Difficulties in accessing services was also identified as a barrier to mental health care. For example, Participant 18 shared difficulties accessing care related to him being homeless; “in the past and because of uh I was living on the street and I was homeless and things like that it was extremely hard to access… six month to a two year waiting list… it its they have no way of getting a hold of …		Wait times	Wait Times	Wait Times
			65-66	For some participants the cost of services was identified as a barrier to seeking mental health care. For example, Participant Seven said; “Well if it was free, that would be tremendous benefit.” Similarly, Participant 11 discussed money as an issue; “well I don’t know whether money, but I mean… seems like the whole world revolves around it.”		Finances	Cost	Cost
			66	Related to financial concerns and hinted at by Participant 18 above, other life circumstances took a priority for some participants over seeking mental health care. For example, Participant 18 also shared; “it’s the, day to day that take priority in my life not the mental health issues that probably would benefit me but I mean how do you survive until you, until you are able to take and access th…		Mental Health Knowledge	Mental Health Knowledge
Williams (2023)	Dissertation/Theses - Quantitative	Empirical Outcome										Veteran issue	United States	Not specified	Women/Female	Mixed	Mixed	Mixed	20+ years	Not Specified	Not Specified	Yes	Yes						No	Yes	Yes	Can't Tell	Yes						60% quality criteria met
			189-190	Sixty-five (59.1%) of the employed women indicated that employment represented barriers to scheduling or attending appointments. Forty-four women (40%) stated they needed to take sick or vacation time to attend appointments, and 17 (15.5%) indicated they would lose pay or work time.		Finances Time constraints	Cost Life Disruptions	Cost
			192	of the 47 women providing caregiving, the majority (n = 26, 55.3%) indicated that caregiving resulted in missed appointments or failure to schedule an appointment.		Caregiving	Life Disruptions	Life Disruptions
Cheney et al (2018)	Empirical Article - Qualitative	Direct Quotes										Veteran issue	United States	Not specified	Mixed	Mixed	Mixed	Not Specified	Not Specified	Not Specified	Not Specified	Yes	Yes	Yes	No	Yes	Yes	Yes											80% quality criteria met
			5	Veterans expressed concern over stigmatizing labels such as “crazy” and “mental health patients” as well as military attitudes (e.g., “suck it up”) fostering feelings of weakness and failure. Such attitudes contributed to veterans’ anxiety and alcohol and drug use and impeded mental healthcare services use. Veterans also indicated a lack of trust in the clinical encounter (e.g., interactions with…		Military culture Stigma Trust in provider	Military Culture Preexisting Attitudes Trust in Provider	Trust in Provider
			7	“When I look at this [Group 1] I guess the title, ‘What names and label would you give this group of items’ [says to self], is something like... ‘Why I wouldn’t seek mental health care.’ I’ve always been worried, prior to– what I did was with my employers, if they found out it was going to affect my job. I was afraid that I would either be passed over or thought less of. I worry about what others…		Stigma	Preexisting Attitudes	Military Culture
			7	Interviewer: Are there other things you find yourself worrying about in accessing services that aren’t listed there? “I would say, ah, worrying about being put in a mental hospital. Interviewer: Worrying about hospitalization? “Yes.”		Trust in the system	Trust in the System	Preexisting Attitudes
			8	Finances, childcare, cost of travel, travel distance equals cost of travel, transportation problems could equal distance, so I mean travel, all those thing could go together. All those are monetarily, personal, but these are all to me, personal issues		Childcare Finances Travel cost Travel distance	Cost Life Disruptions Transportation Challenges	Trust in the System
			8	Even transportation problems if you don’t have transportation and the VA clinic is far – you’re not gonna get there		Transportation availability Travel distance	Transportation Challenges	Cost
			8	I would say these are physical barriers [cost of travel, travel distance, transportation problems] to coming, getting help.. .. This might be a problem [finances] because you don’t know, you don’t have any steady income, you don’t know how much it’s gonna cost, I mean even if you’re a veteran.. .. I would say these are physical barriers to coming, getting help		Finances Travel cost Travel distance	Cost Transportation Challenges	Transportation Challenges
			8	That’s the problem with the VA, sometimes you have to wait three weeks, sometimes they don’t get you in right.. .. My boss, he’s always complaining about the VA, you know, how they misdiagnose and they just gave him the runaround, “Go to this office,” and then this guy says, ‘Go to that office		Continuity of care Wait times	Continuity of Care Wait Times	Life Disruptions
			8	When you say a problem with the system – you don’t know where the system starts and ends at		Navigating the system	Navigating the System	Continuity of Care
			8	My experiences—providers changing jobs, that’s been a problem for me. I’ve had a number of doctors going back and forth that have moved		Continuity of care	Continuity of Care	Wait Times
			8	People who retire are often discredited when they go to seek help. People who are in the military are seen a lot quicker and faster, whereas veterans have to wait or they are put to the side–they are not a high priority		Military culture Wait times	Military Culture Wait Times	Navigating the System
			8	If they don’t follow up—. .. And, when they [VA providers] tell me that [providing care for younger veterans] I just, back up. ‘Cause I’m thinking they’re taking care of someone they [the government] can use. They can’t use me, I’m too old		Safety	Safety	Safety
			9	I mean I know that I can come here [to VA], but I have no knowledge as to what my benefits are. I know I have benefits, but I just don’t know what those are or how I can use ‘em.		Navigating the system	Navigating the System	Provider Unfamiliar with Military Culture & Patient Condition
			9	Yeah, so my experience with the VA was better than most veterans. I was in Korea and they had a VA office there, so I did all my paperwork and I got all my information before I got out, so I was good. But the problem is that a lot of veterans don’t know that these resources are available. And so yeah, these all make sense.. .. And you know, no one wants to get mental health, there’s a stigma. So …		Knowledge of available services Navigating the system Stigma	Navigating the System Preexisting Attitudes
			9	Cause the VA doesn’t tell you about the kinds of [mental health] treatments that are available.		Knowledge of available services	Navigating the System
			9	I haven’t had the personal experience about going after the mental health care as I didn’t go to my VA to get my benefits until late in life.. .. I would think that a lot of people would have the lack of knowledge and understanding of how it works.. .. And I guess there probably could be a lot more knowledge about what kinds of mental health treatments are available, but I’ve never asked. So I do…		Knowledge of available services	Navigating the System
			9	It’s like the lack of transparency over mental health as far as, informing the people that need the services what services are provided		Knowledge of available services	Navigating the System
			9	Lack of information, I guess? I mean we didn’t even know we were able to come to the VA until we were veterans for like 5 or 6 years. So for 5 or 6 years I was paying on my own for my mental health care ‘cause I had no idea that I could come here and get my medications and everything, so		Knowledge of available services	Navigating the System
			9	“I am not doing any kind of mental health, whatever, because everything you guys [VA providers] do, you type and you put it in this computer. And they said, ‘No, this is strictly confidential. Nobody will ever know.’ I said, ‘Well, what if the backing system just got hacked.’”		Confidentiality Trust in the system	Trust in the System
				“Because when they took me off my pain medication, I said, ‘Doc, you always tell us not to stop taking the medication until the doctor tell you. You done took all my medication that I’ve been getting for three or four years.’ But, they can never prove that I abuse it, and now, I found out that – from upstairs that it was being cut. Then I see some guys getting medication, ‘I’m gettin’ high tonigh…		Provider knowledge	Provider Unfamiliar with Military Culture & Patient Condition
Shepherd-Banigan et al (2023) - Family	Empirical Article - Qualitative	Direct Quotes										Family issue	United States	Not specified	Mixed	Mixed	Not Specified	Not Specified	Not Specified	Not Specified	Not Specified	Yes	Yes	No	No	Yes	Yes	Yes											60% quality criteria met
								Life Disruptions	Mental Health Knowledge	Mental Health Knowledge	Mental Health Knowledge
									Support navigating the system	Support Navigating the System	Support Navigating the System
						Time constraints	Life Disruptions				Social Support
									Spousal support	Social Support
Shepherd-Banigan et al (2023) - Veteran												Veteran issue	United States
			843		For many veterans their family members were integral to their decision—and in some cases propelled them—to begin therapy. One family member recounted how she persuaded the veteran to engage in therapy and said, I even told him, you know—“We want to see you happy. The kids want to see you happy. Everybody wants to see you happy. And we know you can get to be where you were, and you just need to go…			Mental Health Knowledge	Familial support Spousal support	Social Support	Social Support
			843-844	Veterans were often encouraged by family members, friends, supervisors, or work colleagues to seek therapy for their symptoms. Several veterans reported that the realization that they needed treatment came from interactions in the workplace; as one veteran described, One day, one of my office workers said that I might need to go to mental health and talk to someone. … And I didn’t realize what wa…		Mental Health Knowledge	Mental Health Knowledge	Life Disruptions	Peer support	Social Support	Support Navigating the System
			844	A few veterans described how they made the decision to participate in therapy together with family members. As one veteran said, She would see issues I was having, but I wasn’t seeing it. So, with her help, pushing me to go get seen and go into the VA and turning myself in and saying, “Hey, I have issues,” she had a lot to do with it (V, dyad 2).					Support navigating the system	Support Navigating the System	Mental Health Knowledge
			844	Family member decisions about therapy did not just target the veteran as the individual needing therapy. Instead, participants described this as a bidirectional process where the veteran also encouraged other family members, particularly spouses, to participate in therapy to improve the quality of family life. One veteran talked about how she shared what she learned through treatment with her spo…		Time constraints	Life Disruptions
			844	Motivation to seek therapy was rooted in a desire to strengthen and protect family relationships, particularly with children and spouses. One veteran described that he sought treatment due to the symptoms, because it was actually wrecking my life, wrecking my marriage. And once I said to myself—“Man, goodness, why am I like this Why have I changed so much?”—That’s when I [sought] counseling and m…
			844		Some veterans and family members described the veteran’s engagement in make-or-break terms regarding family relationships. As one family member stated, There were times there that I had to kind of tell him—“If you don’t get help, this [our marriage] might not be working out, so you have to try. Try and tell. If you can’t talk to me, you need to talk to somebody that can help you.”—So I think that…				Spousal support	Social Support
			845	Examples of how family members were involved in more intense ways with the veteran’s therapy included, improving veteran access to therapy by getting the veteran on the family member’s health insurance, handling appointment-related communications for the veteran’s therapy, transporting the veteran to therapy appointments, attending appointments, and taking the initiative to find a pathway to ther…					Familial support	Social Support
			845	Veterans who described having a larger network of family and friends with personal experience of trauma and positive experiences/ perceptions of therapy conveyed enthusiasm for therapy and the potential for therapy to improve symptoms. Through interactions with these larger networks, these veterans described how they were exposed to social norms that favored therapy. As one veteran described, My …					Familial support Mental Health Knowledge Spousal support	Mental Health Knowledge Social Support
True et al (2015)	Empirical Article - Qualitative	Direct Quotes										Veteran issue	United States	Not specified	Women/Female	Mixed	Not Specified	Not Specified	2-28 years	Not Specified	Not Specified	Yes	Yes	Yes	No	Yes	Yes	Yes											80% quality criteria met
			1447	Tabitha reflected on her own struggles with PTSD and her 5-year delay in seeking mental health treatment: Asking for help is hard to do when you have worked so hard to be successful in your career—you don’t want to be perceived as weak or less than 100% mission-ready. It took me a long time to realize that being strong and putting on a brave face was killing me inside. My daughter commissioning .…		Military culture	Fear of Repercussions Military Culture	Military Culture	Familial support	Social Support	Social Support
			1447	Explaining why he avoided seeking treatment for years, he recalled a postdeployment debriefing during which his unit was told to “leave the VA services for the guys who really need it” and not to talk about events that had occurred on deployment. John’s self-portrait—a close-up of his solemn face beside a large globe that appears balanced on his shoulder—illustrated his experiences; he said, When…		Mental Health Knowledge Military culture	Mental Health Knowledge Military Culture	Mental Health Knowledge
			1447-1448	Despite official DoD policies aimed at destigmatizing mental health treatment, many veterans, particularly those in combat units, reported hearing variations of “whatever happened over there stays over there” as they transitioned home after a deployment. This message can be especially detrimental for veterans who continue to serve in the National Guard or Reserves, who might defer seeking treatme…		MST Military culture	Fear of Repercussions MST	MST
			1448	Veterans’ Symptoms and Coping Strategies as Barriers to Mental Health care Veterans illustrated how the symptoms they experienced as a result of PTSD and other mental health problems created challenges to accessing care for those very conditions. Many participants took photos out of car windows as they drove along highways and city streets—of overpasses, potholes, and trash strewn along the roads…		Severity of Symptom	Symptoms Limiting Care Accessibility	Symptoms Limiting Care Accessibility
			1448	Paul, a veteran of the Army and the Marines, developed PTSD after two combat tours during which he witnessed the severe injuries and deaths of close friends. He contributed a photo (Figure 4) depicting the combination of vodka and ZzzQuil, an over-the-counter sleep-aid, he drank every night to block out traumatic memories and cope with his insomnia, commenting, I have an alcohol problem. I’m not …		Severity of Symptom	Symptoms Limiting Care Accessibility	Service Preferences
			1448-1449	Caroline contributed an anonymous photo of a flyer announcing a marijuana treatment study and described how she and fellow veterans used marijuana to cope with anxiety and insomnia in lieu of taking prescription medications. She worried about the possible health consequences of her marijuana use but felt she could not discuss her concerns with her health care providers: A lot of [veterans] are lo…		Availability of services Stigma	Preexisting Attitudes Service Preferences	Preexisting Attitudes
			1449	Dan, an Army infantryman who experienced the deaths of several close friends during an extended combat deployment, photographed a cocoon (Figure 5) to represent his tendency toward self-isolation, a coping strategy common to many veterans with PTSD and other anxiety disorders: [The cocoon] echoes a fear of mine, that stage of hiding yourself away. A lot of times, I put myself into that sort of a …		Severity of Symptom	Symptoms Limiting Care Accessibility	Continuity of Care
			1449	Although many veterans spoke of positive encounters with health care providers and institutions, others conveyed experiences that left them feeling alienated or like they were “just a number.” Lewis, an African American Staff Sergeant who served two tours in Iraq with the Army, took a photo of a printout from his patient medical record at the VA, which listed his race as “White” and named all the…		Continuity of care Navigating the system	Continuity of Care Navigating the System	Navigating the System
			1449	Many veterans focused on the bureaucracy of the health care system as a key impediment to accessing care. Nearly every veteran contributed photos of piles of accumulated paperwork: documentation of service-related health problems, treatment records from various health care facilities, and bills for health care services. A common refrain in individual interviews, reinforced in the small-group disc…		Navigating the system	Navigating the System	Provider Unfamiliar with Military Culture & Patient Condition
			1450	Veterans also shared how they often felt overwhelmed, alienated, and in some instances re-traumatized by the questions asked during medical appointments, in terms of the nature and number of questions, the manner in which they were asked, and the response (or lack of response) from those asking the questions. In particular, these negative experiences often occurred in the context of mental health…		Navigating the system Provider engagement Provider knowledge	Navigating the System Provider Engagement Provider Unfamiliar with Military Culture & Patient Condition	Provider Engagement
			1450	Veterans often described negative interactions with health care staff and providers who made assumptions about them or the nature of their military service without knowing anything about what they might have experienced or accomplished on deployment. Tabitha, the retired Army Lt. Colonel who served combat deployments to the Gulf War, Iraq, and Afghanistan over a long military career, delayed seek…		Gender stereotype	Gender Stereotype	Gender Stereotype
			1450-1451	Several veterans with a history of a substance use disorder described feeling stigmatized by staff and providers who did not know their whole story. For example, John, the infantryman who became addicted to medications prescribed during his deployments and subsequently underwent addiction treatment through the VA, photographed a pile of commendations and awards he received for his actions during …		Provider knowledge Stigma	Preexisting Attitudes Provider Unfamiliar with Military Culture & Patient Condition	Use of Pharmaceuticals
			1451	Simone, a single mother who deployed twice to Iraq with the Air Force while her daughter was very young, experienced major depression after returning home from her last deployment. She used a series of photos of her daughter to illustrate the conflict she experienced between caring for her daughter and getting treatment for her depression: I sent [my daughter] to stay with my parents because . . …		Pharmaceutical treatment Provider knowledge	Provider Unfamiliar with Military Culture & Patient Condition Use of Pharmaceuticals	Fear of Repercussions
Pyne et al (2019)	Empirical Article - Qualitative	Direct Quotes										Veteran issue	United States	Not specified	Mixed	Mixed	Not Specified	Not Specified	M = 14.3 years	Not Specified	Not Specified	Yes	Yes	No	No	Yes	Can't Tell	Yes											40% quality criteria met
			7-8	Veteran-related facilitators included: the possibility of finding their faith again; willingness/preference to talk with community clergy (including less fear of service connected disability rating being dropped); need for forgiveness to help with guilt; and the potential to decrease the veteran suicide rate as guilt and shame issues are addressed more effectively.				Navigating the System	Availability of services Mental Health Knowledge	Service Availability	Service Availability
			8	Veteran-related barriers included: lack of trust (e.g., having a previous negative experience with clergy); lack of awareness (e.g., not sure how to access chaplain services); not deserving forgiveness; and no interest in religion or spirituality.		Knowledge of available services Trust in provider	Navigating the System Trust in Provider	Trust in Provider
Bovin et al (2019)	Empirical Article - Qualitative	Direct Quotes										Veteran issue	United States	Not specified	Mixed	Mixed	Not Specified	Not Specified	Not Specified	Not Specified	Not Specified	Yes	Yes	Yes	No	Yes	Yes	Yes											80% quality criteria met
			615	I would say getting married was [the tipping point]. The stressors of experiencing something new when I was—I didn’t realize that I was depressed and angry and trying to learn to live with another person, even though we had been living together already it was more—it was a change of environment. (Participant 3028) In other cases, veterans noticed that their symptoms were affecting their daily liv…				Mental Health Knowledge	Mental Health Knowledge	Mental Health Knowledge	Mental Health Knowledge
			616	Many veterans reported not being provided with information about when, or how, to access VA mental health services. This frequently was discussed in the context of separating from the military. A number of veterans in our sample reported that they were not given any information about how to access VA services after separation, or if they were, these instructions were vague or unhelpful. Some vete…		Mental Health Knowledge	Mental Health Knowledge	Navigating the System			Support Navigating the System
			616	Some veterans were also given incorrect information about access, such as being told they were not eligible for services based on noncombat status.		Knowledge of available services	Navigating the System	Symptoms Limiting Care Accessibility			Social Support
			616	Other veterans indicated that, although they were provided with some information about accessing services, they were overwhelmed by their other outprocessing duties and were therefore unable to focus on this information at the time.		Navigating the system	Navigating the System	Preexisting Attitudes			Convenience
			616	Many participants commented that after separation, they got the impression that the focus of the military was to get them out as quickly as possible, rather than to ensure that they were aware of the services they were eligible for, should they need them. Because I, I, there’s a process when you get discharged and they speed that process up. I do not know if you’re going to be working with vetera…		Navigating the system	Navigating the System				Continuity of Care
			616	Personal beliefs about mental health treatment. Internal stigmatization (i.e., negative beliefs about mental health treatment and the people who seek it) also served as a barrier to accessing care. Even if veterans were hearing from others that they should seek help, these personal beliefs were often powerful deterrents to care. Well I was out of control, couldn’t keep no job, and I was not sleep…		Navigating the system	Navigating the System				Provider Familiar with Military Culture & Patient Condition
			616	Input from family and friends. Veterans often mentioned interactions with family and friends as the impetus for seeking treatment. These interactions frequently came in the form of demands that the veteran get help (from spouses or partners), or suggestions that accessing services might help the veteran feel better (from other veterans). For example, when asked why he decided to seek help, one ve…					Spousal support Support navigating the system	Social Support Support Navigating the System	Service Availability
			616	Whether because of fear of how they would be perceived if they sought treatment, internalized stigma about mental health issues, lack of motivation as a result of depression, or other factors, several veterans we interviewed noted that they had not sought services despite knowing both that they were struggling with mental health issues and that VA mental health care was accessible. Paradoxically,…		Severity of Symptom Stigma	Symptoms Limiting Care Accessibility
			616	One of the main pathways discussed as an entry point to VA mental health services was through VA physical health appointments (especially— but not exclusively through primary care). Whereas in some cases this was based on a formal referral process, in other cases it was more serendipitous (e.g., a veteran decided to investigate mental health services while he was already at the VA for an audiolog…					Proximity	Convenience
			617	Several veterans reported that their initial contact with the VA was related to seeking service-connected disability status rather than treatment. During or after the process of seeking such disability, which can include paid cash benefits (Department of Veterans Affairs, 2017), these veterans ended up receiving mental health services they would not have sought otherwise. I didn’t even really kno…					Provider knowledge Referral	Continuity of Care Provider Familiar with Military Culture & Patient Condition
			617	A number of veterans noted that non-VA services ultimately introduced them to VA mental health services. In our sample, both vet centers and private sector care facilitated these connections, which could be made through direct referrals (e.g., one veteran was receiving suboxone treatment in the private sector and was referred to the VA because the medications would be more affordable). However, t…					Support navigating the system	Support Navigating the System
			617	Mandated treatment. A small number of veterans noted that they initially entered the VA mental health system as an alternative to jail or more intensive inpatient services. For example, one veteran reported that he initiated VA substance-abuse treatment in lieu of jail time after receiving a citation for driving under the influence of alcohol. Another veteran described his choice between initiati…					Mandated treatment	Service Availability
Silvestrini & Chen (2023)	Empirical Article - Qualitative	Direct Quotes										Veteran issue	United States	Specified (mean age)	Men/Male	Mixed	Not Specified	Not Specified	Not Specified	Not Specified	Not Specified	Yes	Yes	Yes	Yes	Yes	No	Yes											80% quality criteria met
			667	Several (three) reported an unwillingness to seek treatment because of distrust with mental health care or the belief that PTSD was not a legitimate mental health disorder. One veteran said: When I first started recognizing the symptoms, the military told me, you do not have PTSD, you just have postwar issues. And that completely turned me off to anything, I didn’t have faith in them or the syste…		Mental Health Knowledge Trust in provider Trust in the system	Mental Health Knowledge Trust in Provider Trust in the System	Trust in the System			Social Support
			667	Some male veterans (four) also reported unwillingness to seek care because they did not want to discuss their mental health struggles with others or perceived treatment as a sign of weakness. One veteran said, It’s one of those things that, it’s not a thing to be proud of, do you know what I’m saying? I’m old school, you do not talk about your feelings. You kind of try to bottle them up and take …		Stigma	Preexisting Attitudes	Trust in Provider			Support Navigating the System
			667	Another veteran said, “[Counseling] was a foreign idea to me. And it was not that I didn’t think it would help me, it’s just that it was intimidating to admit that you’re not whole. That you’re not functioning like you might be.” A third veteran stated, “It’s personal. Like I said, I do not discuss, and that’s my biggest problem, that might be one of the reasons I do have PTSD, because I normally…		Mental Health Knowledge	Mental Health Knowledge	Mental Health Knowledge
			667	Several (three) veterans reported attempting to avoid mental health services before finally seeking treatment. One veteran spoke about the first time he received PTSD care: For me, it was pretty bad. So, to relieve it was a lot of anxiety. Trying to avoid it. You do not want to relieve it, you do not want to talk about it, you just, in my mind, you just want to put it behind you and leave it ther…		Mental Health Knowledge	Mental Health Knowledge	Preexisting Attitudes
			668	Some male veterans (four) reported that their families or friends encouraged them to seek PTSD care. One veteran who had been experiencing anger management issues reported that his wife eventually convinced him to seek PTSD treatment: “She finally just said, look, you need to get help. And when women tell us men to get help, if we’re smart, we listen.” Another reported, I was not really feeling l…				Provider Unfamiliar with Military Culture & Patient Condition	Peer/spousal support	Social Support
			668	One veteran spoke about the influence that his children and social support members had on his decision to seek care: I retired in 2006 and I’ve been out here ever since then, on my own, figuring out how to take care of myself the best way I know how, and if it was not for my kids and always wanting to set a good example for my kids, and having my support group and people always depending on me, a…				MST	Support navigating the system	Support Navigating the System
			668	Some male veterans (two) identified a demand for more inclusive PTSD care, such as resources that address military sexual trauma (MST) and are not combat specific. One male veteran said, It’s a deterrent to a lot of people when combat is right there, the first thing. Because, maybe up until a year or two ago, if you asked me, I would’ve said, yeah, PTSD is for the combat people who shot someone o…		Provider knowledge	MST Provider Unfamiliar with Military Culture & Patient Condition
DiNapoli et al (2016)	Empirical Article - Qualitative	Direct Quotes										Veteran issue	United States	Specified (mean age)	Mixed	Mixed	Not Specified	Not Specified	Not Specified	Not Specified	Not Specified	Yes	Yes	No	No	Yes	Yes	Yes											60% quality criteria met
			1101	With respect to managing their emotional health, the following barriers were identified: daily life stressors, medication management problems, unemployment, and difficulties scheduling mental health appointments. Money and transportation were mentioned as personal barriers to managing both physical and emotional health.		Finances Navigating the system Travel distance	Cost Navigating the System Transportation Challenges	Navigating the System
			1101	The participants were asked to provide potential barriers for other veterans engaging in mental health treatments. Many participants noted that stigma was a major barrier in other veterans seeking mental health treatment. One participant said, “you mention a psychiatrist or something to them and then they freak because all that matters to them is their being labeled as nuts or crazy.” This resist…		Military culture Stigma	Military Culture Preexisting Attitudes	Cost
			1101	Another barrier for veterans engaging in mental health treatment was lack of trust, both in the VA health care system and in doctors. This lack of trust appeared to stem from negative past experiences. A few participants reported specific concerns about veterans not trusting young doctors. As one participant commented, “I think a lot of veterans question the ability of the young doctor to underst…		Trust in provider Trust in the system	Trust in Provider Trust in the System	Transportation Challenges
			1101	Several participants identified lack of mental health knowledge and lack of knowledge in mental health treatment options as barriers. One participant said, “…I think a lot of times they don’t know what’s out there to help them… a lot of times they’re not told what’s available.”		Knowledge of available services Mental Health Knowledge	Mental Health Knowledge Navigating the System	Military Culture
			1101	” Lastly, lack of resources (e.g., money and transportation) and access/availability of services were commonly reported barriers to engaging in mental health treatment.		Availability of services Finances Travel distance	Cost Service Availability Transportation Challenges	Preexisting Attitudes
								Trust in the System
								Trust in Provider
								Mental Health Knowledge
								Service Availability
Daly (2020)	Dissertation/Theses - Qualitative	Direct Quotes										Veteran issue	United States	Not specified	Men/Male	Mixed	Not Specified	Not Specified	1.5-14 years	Not Specified	2-43 years	Yes	Yes	Yes	No	Yes	Yes	Yes											80% quality criteria met
			34-35	Several participants noted that they learned about the VA services available through ‘word-of-mouth’ from other veterans, rather than from their military experience or directly from the VA. For example, Interviewee #30 stated: “The VA is BS. Because they don’t tell you nothing. You got to find out something, you’ve got to find out from other vets. They don’t tell us nothing. I get most of my info…		Knowledge of available services	Navigating the System	Navigating the System	Support navigating the system	Support Navigating the System	Support Navigating the System
			35	A few participants described a slow, or long process to access services. For example, Interviewee #8 commented: “Oh yea, they just need to hurry it up. They’re just too slow when it comes to this stuff, you, I mean it’s just there’s no reason it should be this long you know what I mean. There should be more availability or hell they can just like, you know. I don’t know what they all have to do i…		Availability of services Wait times	Service Preferences Wait Times	Service Preferences			Provider Engagement
			35-36	Interviewee #9 also described challenges with communicating with staff at the VHA: “It’s a lot of paperwork; it’s a lot of wage. I have never been denied passing even though my service’s connected. I’d never been turned away I mean I’d say it’s just the process. There’s a lot of waits, lot of back up, so just have to be patient. The quality of care, you have to, if you’re not being up in the medi…		Navigating the system Wait times	Navigating the System Wait Times	Wait Times
			36	Some interviewees noted mixed perceptions about the VA. For example, Interviewee #10 stated: “Yes, as long as you are willing to work with the system, the system works with you. You know but it takes time. A lot of times it’s the waiting game that becomes a problem. You know it’s to having to wait for a program to open up like I was in the VA for twentyone days. That’s twenty-one days to wait and…		Continuity of care Wait times	Continuity of Care Wait Times	Continuity of Care
			36	Interviewee #3 noted that the VA was particularly helpful for individuals facing substance use challenges, but that you had to really want the help. “I mean they only think drug abuse. They make a fuss about it and then they don’t do nothing. You got to like really make a fuss about stuff. If you’re resisting then you’re not going to get the help that you need. That’s what I think about the VA.”		Severity of Symptom	Symptoms Limiting Care Accessibility	Symptoms Limiting Care Accessibility
			37-38	Interviewee #5, described positive interactions with support groups and VHA providers, sometimes citing a peer or provider’s veteran status as an attribute that improved the experience. “Like almost all the psychologists, they ask really good questions and they give you time to think about it. They don’t lead you in answers. They don’t sit there and say, okay so you’re saying, they don’t do that.…					Provider engagement Provider knowledge	Provider Engagement
Lara-Smith (2021) - Family	Dissertation/Theses - Qualitative	Direct Quotes										Family issue	United States	Not specified	Mixed	Not Specified	Not Specified	Not Specified	5-25 years	Not Specified	Not Specified	Yes	Yes	Yes	No	Yes	Yes	Yes											80% quality criteria met
			100		Mary and Doc were both in a situation where they were not offered to attend their service members sessions and would have welcomed the invite. They believe that they were not afforded the opportunity and are disappointed because they believe they could have benefited from it. Mary’s experience with getting asked was “It was never offered to me. It was never offered....It’s not a family decision, …	Availability of services Knowledge of available services	Navigating the System Service Preferences	Navigating the System
								Service Preferences
Lara-Smith (2021) - Veteran												Veteran issue	United States
			88		Doc shared one of the experiences she shared with her husband at a VA clinic: ...veterans, have issues with social workers or therapist are not military oriented or are not knowledgeable in the military. I remember I attended one of his meetings. I was sitting outside; he was sitting in his meeting one on one with his provider. All I know is he stormed out and he said, ‘let’s go.’ It wasn’t even …	Provider knowledge	Provider Unfamiliar with Military Culture & Patient Condition	Provider Unfamiliar with Military Culture & Patient Condition
			90		Patti revealed her husband’s experience with the availability of care when he started seeking assistance. “He was told that they didn’t have enough people to have group counseling for vets who had combat vets, and so once they had enough sign up for a group therapy session then they would call him. Well, a year later and he still had no call, and he worked at the clinic at the hospital, so he kep…	Availability of services	Service Preferences	Service Preferences
			91-92	The resources are available and the perception of them is mixed, which can make seeking assistance difficult, because it is based on how the services are perceived. Adam shared: There are many resources now though, there’s Military One Source, MFLC’s (Military Family Life Consultants), there are more resources available now and again as the stigma has been lessened. People are committing suicide,…		Stigma	Preexisting Attitudes	Preexisting Attitudes
Kochel (2020)	Dissertation/Theses - Qualitative	Direct Quotes										Veteran issue	United States	Not specified	Mixed	Mixed	Not Specified	Not Specified	5-25 years	Honorably Discharged	Not Specified	Yes	Yes	Yes	No	Yes	Yes	Yes											80% quality criteria met
			83-84	The most common perception provided by the interviews indicated that there is a lack of availability of resources for mental health and substance use. When asked, nine out of 12 participants (75%) knew they had access to free benefits through the Veteran Administration, but only six knew how to access them. Study participants 6 and 12 both reported that they did not even know that benefits were a…		Knowledge of available services Navigating the system	Navigating the System	Navigating the System
			84	Study Participant 8 indicated that he knew where he could find help, but that it was not helpful, stating, “Therapy was a joke. Pills help but it was still a struggle. I had some support, but no one knows what we went through.” Study Participant 11 (SP11) reported, “I think ratios are an issue. We have so many vets, young and old, that need help and not enough places to help.” Similarly, Study Pa…		Availability of services Severity of Symptom Transportation availability Travel distance Wait times	Service Availability Symptoms Limiting Care Accessibility Transportation Challenges Wait Times	Service Preferences
			84-85	Study Participant 2 indicated that lack of availability of services referred to the right type of treatment. She explained: For me the only real barrier was I was only offered one option of treatment. I feel like when you are dealing with certain traumas a group setting might not be the best option for someone to open up and do the work that needs to be done.		Availability of services Choice	Service Preferences	Symptoms Limiting Care Accessibility
			85-86	I did however seek help once I retired.” SP2 also told her account of how knowing this made her stronger and provided an avenue for her to study psychology and become a counselor herself. She reported: The military needs more people who understand mental illness to help those in more vulnerable positions. It took me a long time to realize that service members and veterans don’t want to talk to an…		Provider knowledge	Provider Unfamiliar with Military Culture & Patient Condition	Transportation Challenges
			88	Most (92%) participants agreed that there is a stigma attached to mental illness, in general, but add the cultural values and mentality of the military, stigma has been shown to be connected to why engagement in treatment is low. There was an underlying sub-theme found among the results. It was expected that stigma would be one of the barriers to engaging in care, however, self-stigma appeared to…		Military culture Stigma	Military Culture Preexisting Attitudes	Provider Unfamiliar with Military Culture & Patient Condition
			88-89	SP 1 also indicated that soldiers would avoid treatment, because they “didn’t want to be seen at the clinic” to avoid having to answer questions. SP11 noted that it is difficult to admit that there is a problem. He explained: People know what mental health is. It is all over the news, TV, movies, etc. But when you are faced with it, it is hard to admit that you have a problem. Society teaches us …		Military culture	Military Culture	Military Culture
			89-90	Responses from Study Participants 8 and 9 both indicated that they themselves did not “believe” in mental illness, meaning that mental illness people did not talk about their feelings. Sadness and fear were not defined by a mental illness diagnosis. They were just emotions. These responses coincide with research conducted on cultural beliefs and stigma by Kimotho (2018) who found that the communi…		Mental Health Knowledge	Mental Health Knowledge	Mental Health Knowledge
			90	Pride appeared to be a theme interlaced with perceived stigma. The stigma of mental illness as previously stated, was viewed negatively among other members of the unit and sometimes the individual themselves. “Seeking help for being sad or traumatized, implies that you are weak,” according to Study Participant 1, “this weakness cuts into your pride. Being in the military gives you that sense of p…		Military culture Stigma	Military Culture Preexisting Attitudes	Preexisting Attitudes
			91	There were various reasons given for why participants did not seek help or their perception of it, most of which had to do with others’ views or their own personal feelings. Several participants indicated that no matter what the barriers were to receiving help, it was always a matter of choice. Study Participant 1 indicated that individuals always have a choice in the matter. “They can choose to …		Stigma	Preexisting Attitudes	Wait Times
								Service Availability
Knight (2019)	Dissertation/Theses - Qualitative	Direct Quotes										Veteran issue	United States	Not specified	Mixed	Not Specified	Not Specified	Not Specified	Not Specified	Not Specified	Not Specified	Yes	Yes	No	No	Yes	No	Yes											40% quality criteria met
			27	No one ever ‘told’ us that it would make us look or come off a certain way if we asked for help when we came home, but it was heavily implied, even if it was shrouded in very generic terms. Sometimes it would come up in the unit itself and someone would make a joke about therapy and that was the end of that...if you had thought about going to therapy before that, you weren’t thinking about it any…		Military culture	Military Culture	Military Culture			Social Support
			27	two themes emerged from the interviews surrounding the topic of stigma: the belief that if you were going to get help, a civilian therapist would never understand the military way of life and to a larger degree, that buried in the heart of most of these service members was the very real fear of losing the opportunity for further promotions because of the stigmatization that seems to encompass all…		Provider knowledge Stigma	Preexisting Attitudes Provider Unfamiliar with Military Culture & Patient Condition	Provider Unfamiliar with Military Culture & Patient Condition
			28	It was that I thought I needed to go in there and teach the guy everything, but I worried that I would be trying to explain things I saw and he would never truly understand how it could affect a person because he never lived that life. (Operation Enduring Freedom) When I spoke to her [therapist] she seemed to be very knowledgeable about PTSD and treatments for it, but I worried if she would be ab…		Provider knowledge	Provider Unfamiliar with Military Culture & Patient Condition	Preexisting Attitudes
			29	During the interviews, the individuals who went to therapy eventually or saw members of their units go to therapy shared their thoughts on the considerable stigma behind this practice, and underscored the fact that their fears are hardly irrational. One Marine veteran shared what they had learned by watching another Marine seek therapeutic services: He wasn’t even going to therapy for his own per…		Military culture	Fear of Repercussions	Navigating the System
			30	If you planned on being career military then you were more likely to shy away from mental health care. Each time you’d be up for a promotion, you are being asked to handle more and more responsibilities and for some of the lower ranking individuals, having a commanding officer needing mental health help sent the message that the person in charge was not fit to be in that position, even though tha…		Military culture	Military Culture	Fear of Repercussions
			31-32	When asked what, if any, education they received about mental health care before deployment, many of the veterans reported getting some resources, but not anything that encouraged reaching out for help beyond some temporary resources within the military: They gave us a sheet of paper with some resources on it, but it basically just consisted of advice tell us to go talk to our commanding officers…		Military culture	Fear of Repercussions
			34	This particular veteran continued to get mental health care when she returned from combat and the one thing that gave her hope, was that many of her unit members followed suit					Peer support	Social Support
			34	One common thread that joined all these stories together was that many of them wanted help, and thankfully most of them got it, but they needed someone to take that first step and show them that asking for help when you need it is not weakness, but is instead a mark of unfathomable strength.					Peer support	Social Support
			38	Given the role that stigma plays in veterans reaching out for help, it is not surprising that those veterans interviewed reported that they received little to no education on resources that would be available to them prior to and after returning from combat . It is hard enough to ask for help when the risk is made out to be far greater than the reward, but what happens when no resources are given…		Knowledge of available services	Navigating the System
			39	Many of the veterans in this study reported having the idea in their minds that to seek out care from a therapist or psychiatrist would be, in and of itself, a clear act of weakness or cowardice.		Stigma	Preexisting Attitudes
Gayles (2021)	Dissertation/Theses - Qualitative	Direct Quotes										Veteran issue	United States	Not specified	Women/Female	Not Specified	Not Specified	Not Specified	3-30 years	Not Specified	Not Specified	Yes	Yes	Yes	No	Yes	Yes	No											60% quality criteria met
			53	Veteran One explained once she was discharged from the military, navigating through the VA system was difficult. The U.S. Army marked Veteran One’s medical record as deceased, making it challenging for her to enroll in the VHA system and even to receive a disability rating.		Navigating the system	Navigating the System	Navigating the System			Support Navigating the System
			54	Once the Army and the VA hospital cleared up her discharge status to show she was not deceased, she still did not receive mental health care right away. Eventually, the VA made appointments for her, but she had no idea what they were for or where they were. When describing her first appointment, she stated, “Nobody told us anything, just be at this building, this is your appointment time.” When t…		Navigating the system	Navigating the System	Service Preferences			Childcare/Transportation Availability
			54	Interacting with males is a trigger for this participant due to past experiences on active duty. During the interview, she mentioned her sexual assault experiences were in her medical records; however, providers did not always read her medical records thoroughly or communicate her problems with the mental health treatment staff. Veteran One explained her provider recommended that she start attend…		Lack of gender specific care	MST Service Preferences	MST			Provider Engagement
			54	It took a long time for Veteran One to come back to the VA; she felt as though the VA dangled her disability rating over her head to make her come back and receive treatments.		Pressure	Social/Organizational Pressure	Social/Organizational Pressure			Service Availability
			54	During our interview, Veteran One said she did have good providers who were female. However, they did not stay employed long at the hospital.		Provider turnover	Continuity of Care	Continuity of Care
			54	Veteran One described the last incident that made her decide to start receiving mental health care outside of the VA: She [referring to a new provider she was assigned] called me by the last four digits of my social security number. I thought, and I said, excuse me. I just remembered that so because it made me furious. I was just insulted, and I said, when I become a number, I don’t want to be a …		Provider engagement	Provider Engagement	Provider Engagement
			54	She felt that male hospital staff members make many decisions on female overall health care. She also feels that the female voice is not heard nor acknowledged.		Lack of gender specific care	Service Preferences	Wait Times
			55	When asked if her transition as a civilian into the VHA system was easy, she described it as fast-paced. Veteran Two stated, “there were talks about, okay you do this, you do that, you go here, you go there for that, no one kind of like showed you the ropes or no one in.” Veteran Two described having to figure many things out independently when enrolling in the VHA and getting mental health care.		Navigating the system	Navigating the System	Use of Pharmaceuticals
			55	the VHA has more resources available now to help you navigate the healthcare system. She mentioned that now when she needs assistance, it is easier for her to get the help she needs from the VHA.				Gender Stereotype	Support navigating the system	Support Navigating the System
			56	When reflecting on her feelings about group therapy, Veteran Two explained: I didn’t feel comfortable doing it, and I believe it’s like the go-to for most of the VA mental health programs for the veterans is group therapy. I didn’t agree with that because they kind of just throw you in a group, you know, full of strangers. She said if the mental health groups were all female, it would have made a…		Lack of gender specific care	Service Preferences	Cost
			56	She had to attend different classes when discharging from the military that were supposed to help her transition to become a civilian and enroll into the VHA system. Still, there was too much information at one time.		Navigating the system	Navigating the System	Life Disruptions
			56	She expressed when trying to make appointments for mental health treatments, there would be delays in getting seen, and the appointments were scheduled very far out.		Wait times	Wait Times	Trust in Provider
			57	her appointments with her psychiatrist are very quick and were not helpful. She explained: You talk to a psychiatrist for 5–10 minutes a day; they talk about medications, but they don’t give you the tools that you need to kind of rebuild your life and start, you know, fixing some of your unhealthy behaviors. She feels it is just a quick meet to justify getting a prescription filled.		Pharmaceutical treatment	Use of Pharmaceuticals	Provider Unfamiliar with Military Culture & Patient Condition
			57	Veteran Three discussed a big issue she is having with keeping the same provider. She said she has had great providers at times, but they never stay long at the VHA, and she is assigned a new provider and must explain her mental health history and establish trust with the new provider.		Provider turnover	Continuity of Care	Trust in the System
			57	Because I’ve just realized recently, you know a lot of the behaviors and stuff of females in the Army are like masculine traits and masculine behaviors. At the end of the day, you are still a woman, and you’re still feminine. You have to deal with trying to be masculine on this side of the world [referring to the military] and then coming home and feeling like a failure as a female. She discussed…		Gender stereotype	Gender Stereotype
			57-58	Veteran Three shared that she faced barriers accessing mental health care at the VHA. One issue she faced was being able to afford gas to drive back and forth to her appointments. She lives over 30 miles from the nearest veterans’ hospital, and she would have multiple appointments throughout the month, and at times she could not afford to drive to the appointments. She stated shuttle buses would …		Travel cost	Cost		Transit services	Childcare/Transportation Availability
			58	She did receive a lot of information; however, she was able to navigate through the VHA system easily with the help of the staff at the VHA where she is receiving mental health care. She stated she was in a program the U.S. Army had when servicemembers were discharging out of the military.					Support navigating the system	Support Navigating the System
			58	She has had issues with delays in appointments which has interfered with her getting her medications filled. When scheduling appointments, they were usually far out, which was a hindrance when she needed assistance right away. If she was not able to be seen by a provider when she needed it, she had the option of being seen at the emergency room. However, that would have been an all-day wait. Vete…		Childcare Wait times	Life Disruptions Wait Times
			60-61	Two veterans spoke about the being a quick turnover of providers. They felt this affected the quality of care they received because when they started to get used to a provider the provider would leave the VA. The veterans expressed they would then receive a new provider and must explain their mental health issues all over again and reestablish trust with the new provider.		Provider turnover	Continuity of Care
			61	One participant reflected on her experience with a provider that she felt went above and beyond to help her with her mental health issues. She felt this provider cared about her well-being. Referring to the provider she stated, She called me and said, I just want to pray with you. I just want to pray with you because I am so sorry for the treatment you received. That is the first experience that,…					Provider engagement	Provider Engagement
			61	Veteran Two mentioned she started seeking mental health care services outside of the VHA, because she did not trust the providers at the VHA. She expressed she was tired of getting a new provider every time she went in for an appointment.		Provider turnover Trust in provider	Continuity of Care Trust in Provider
			61	Three of the veterans expressed similar difficulties navigating the VHA system. This became more of an issue as they were transitioning out of the military. Several of the veterans expressed there being a lot of information thrown at them at one time and no one to walk them through enrolling into the VHA system.		Navigating the system	Navigating the System
			62	All veterans in this study shared they experienced delays in scheduling mental health appointments. This issue has increased due to COVID-19; however, pre pandemic female veterans experienced delays in scheduling mental health appointments. Several veterans experienced waiting up to a month to be seen by a provider for mental health issues. Veteran One stated she was constantly being canceled by …		Availability of services Wait times	Service Preferences Wait Times
			62	The VA, they got some issues, females are not important... I think that there was some disparity between treatment of the males to females, you can tell the programs are male driven [referring to her experience attending group therapy sessions] ... And there was more availability for the males.		Lack of gender specific care	Service Preferences
			63	Veteran One shared that she has a son who is an officer in the U.S. Army and that when he was injured and seeking care from the VHA his appointments were setup for him by the VHA staff. After witnessing the treatment her son was receiving from the VA, she decided to seek care outside of the VA and stated, “I was worthy of the attention and needed the same thing that my male counterparts did.” Vet…		Lack of gender specific care	MST Service Preferences
			63	“it is hard enough to open up when you are one-on-one with a provider, it will be even harder in a room of all men when you are the only female.”		Lack of gender specific care	Service Preferences
			64	I’m sitting in this room and the door opens, on the other side of the room and in walks six males and the last one coming in shuts the door. I freeze I am just frozen there. I was unaware that I was signed up for a group and was the only female. So, it’s like they didn’t even read your record [referring to the provider].		Lack of gender specific care	Service Preferences
			64	Further discussion with Veteran Three revealed having to constantly repeat issues she was having that was affecting her mental health. During one-on-one sessions with her psychiatrist, she expressed her sessions felt more like a vent session where she just complained on what her issue was at the time. She expressed feeling the psychiatrist she was seeing at the VA was not giving her the tools she…		Provider knowledge	Provider Unfamiliar with Military Culture & Patient Condition
			65	Veteran Two recalled a time when she asks for a referral from her psychiatrist for therapy she stated: When I told my psychiatrist, I need you to put a referral in for a therapist, she was just kind of like, well, you can go to veteran’s resources and talk to somebody up there, but yeah that’s not really. I need a therapist that’s going to help me work on my CBT stuff [referring to cognitive beha…					Non-military affiliated care	Service Availability
			65	Before receiving mental health care at the veterans’ hospital facility, the hospital would send providers to her home for home visits. These home visits were meant to establish trust so she would come into the facility for care. Veteran One recalled a time when a male provider came to her home: I was at home and they [referring to the veteran hospital] were sending people [referring to providers]…		Trust in the system	Trust in the System
			66	Both participants expressed concerns with their mental health or issues with how they were receiving treatment; however, the providers at the veterans’ hospital failed to adhere to their concerns. These participants did acknowledge at times there were providers that did listen to their concerns, but due to the quick turnover of providers they were not able to continue care with those providers.		Provider engagement Provider turnover	Continuity of Care Provider Engagement
			66-67	She continued to discuss that when she was hospitalized for mental health issues, even then she did receive the necessary treatment needed. Since all her other appointments with her psychiatrist did not show any major issues based on the notes the psychiatrist wrote in her medical record, the hospital determined there was not a real need for her to have a mental break to need to be hospitalized. …		Trust in the system	Trust in the System
			67	Veteran Three expressed she was not interested in attending mental health support groups as it was triggering for her to hear bad experiences other veterans went through.		Choice	Service Preferences
Perry (2022)	Dissertation/Theses - Qualitative	Direct Quotes										Veteran issue	United States	Not specified	Women/Female	Mixed	Not Specified	Mixed	10-30 years	Not Specified	Not Specified	Yes	Yes	Yes	No	Yes	No	Yes											60% quality criteria met
			53	In the first category of negative response, as one participant AR012 stated “the healthcare system at the VA during that time and even current to this day I would classify it as rather difficult,” and AR002 stated “I felt that was my first-time accessing healthcare, and it wasn’t all that successful”		Navigating the system	Navigating the System	Navigating the System			Service Availability
			53-54	The second category that merged was a systematic weakness. Systematic weakness was defined as problems within an organization that prevent it from being affective and efficient in terms of services provided. The systematic weakness in the VA as female veteran AR001 stated, “I just had a negative connotation that I always associated with the VA in terms of lack of care, the services were timely,” …		Availability of services Trust in the system	Service Availability Trust in the System	Service Availability
			54	The third category was the emotional responses. Emotional responses was defined as how one reacts to their environment, are they happy, sad, confused, embarrassed, afraid, shocked, worried, basically how you feel. The emotional response like participant AR010 said,” I didn’t even want to disclose like I was having issues with my mental health,” and one felt like female veteran AR008 “I feel like …		Stigma	Preexisting Attitudes	Trust in the System
			54	The final section of the third category was honest. Honest was defined as being truthful and genuine. Which female veteran AR007 stated “let it be a fair system.”		Trust in the system	Trust in the System	Preexisting Attitudes
			54	The fourth category avoidance. Avoidance defined as staying clear of something. As female veteran AR002 stated, “at times you’ll even feel like you don’t want to access the help, they don’t go to hospital, just be fine by your own, “or as participant AR001 said “didn’t feel right to me the VA service, none of it did and I felt like I just did not want to be a part of that service.”		Stigma Trust in the system	Preexisting Attitudes Trust in the System	Provider Unfamiliar with Military Culture & Patient Condition
			54-55	The fifth category was the alternative. Alternative was defined as having another choice or option of care. The alternative of private care as female veteran AR011 stated, “that’s why I even opted for private health care because even though it’s expensive” and female veteran AR005 stated, “they also had to seek private help elsewhere.”					Non-military affiliated care	Service Availability
			55	Theme 1 negative experiences discussed the categories of negative responses and systematic weakness that female veterans face when dealing with the challenges in accessing, locating services, navigating the system, lack of organization in the VA (see Table 3). As one female veteran stated AR001, “it was crowded, it was very hard to find your way around and there weren’t a lot of people willing to…		Navigating the system	Navigating the System
			55-56	The negative experiences that female veterans had led them to the second theme that emerged from the codes that was emotional experiences that female veterans face the challenges when dealing with the VA. Those challenges were under the category of emotional responses, as female veteran AR001 said, “it wasn’t beneficial to them, they actually felt stigma” or as female veteran AR008 stated “it was…		Provider knowledge Stigma	Preexisting Attitudes Provider Unfamiliar with Military Culture & Patient Condition
			56	This led to the final theme of ambivalent attitude toward the VA services that female veterans had which is the category of avoidance the servicing as female veteran AR008 stated “one should not be in that judgmental environment,” and that “basically, I felt like someone who live in, tell me this is something you can deal with at home.” Which explored the category of these participants having an …		Stigma	Preexisting Attitudes		Non-military affiliated care	Service Availability
Bishop-Deaton (2019)	Dissertation/Theses - Qualitative	Direct Quotes										Veteran issue	United States	Not specified	Men/Male	Not Specified	Not Specified	Not Specified	Not Specified	Honorably Discharged	Not Specified	Yes	Yes	Yes	No	Yes	Yes	Yes											80% quality criteria met
			74	When queried on help-seeking in terms of experience and meaning therein, participants shared similar stories of losing a sense of safety. As described by Alpha Zulu, “If I talk to someone, then it’s no longer my secret and I can’t protect myself.” Yankee India expressed similar beliefs noting, “By opening myself up to looking for help means I take a chance that the person I tell will not run and …		Confidentiality	Trust in the System	Trust in the System			Social Support
			74	While participants agreed help-seeking was not a “violation of my military bearing,” as described by Zulu Lima, all shared the belief of Tango November, who suggested, “Help-seeking requires a massive amount of trust. I didn’t trust them [providers], so I went online and pretended to be someone else. No identity. No trust issues. No worries about repercussions.”		Trust in provider	Trust in Provider	Trust in Provider
			74-75	Participants described experiences with formal help-seeking attempts as feeling forced to “confess my sins of anger,” as stated by Baker Charlie, or as Bravo Delta described, “I was being forced to confront my anger demons before I was ready.”		Pressure	Social/Organizational Pressure	Social/Organizational Pressure
			75	Participants appeared passionate about this portion of the interview and shared feeling what Kilo Mike identified as being “Guilted into getting help before I’m ready.”		Pressure	Social/Organizational Pressure	Provider Unfamiliar with Military Culture & Patient Condition
			75	Being forced to seek help, per all participants, fostered feelings of resentment as described by Yankee India, “I ain’t [sic] sayin’ [sic] I don’t wanna’ [sic] be better, but I ain’t [sic] gonna’ [sic] do it just cause’ [sic] you tell me to. That’s not genuine, and all it does is make my hatred brew.”		Pressure	Social/Organizational Pressure	Fear of Repercussions
			75	Participants were unanimous in the belief that noncombat peers and civilians were incapable of empathy and could not be trusted. As described by Bravo Delta: Only someone who bled, engaged the enemy, and lived the carnage can understand and be of any help. Not one single person, not even my military brothers that didn’t serve in combat, can remotely understand my anger. If they can’t understand i…		Provider knowledge	Provider Unfamiliar with Military Culture & Patient Condition
			75-76	Participants were in agreement in the belief that noncombat peers were outside the realm of trustworthiness, but angst and distrust was specifically targeted toward military peers without combat experience as described above by Bravo Delta. The latter belief was unanimous across the sample, thus prompting preference toward combat veterans’ reliance on help-seeking solely within the combat veteran…		Trust in provider	Trust in Provider
			76	All participants identified privacy and trust violations as a deterrent for help-seeking in a formal setting. For instance, Bravo Delta confided: They saw me, talked to me one time, and then told me to attend group counseling. After that, the lady asked me to step outside and take a break. While I was out there, she called my wife and commander to tattletale that I was a hostile, violent person. …		Trust in provider	Trust in Provider
			76	Participants described the military as having a pro-mental health stance in the face of the public but claimed there existed a practice of healthcare providers disclosing psychiatric details to servicemembers’ chain of command.		Military culture	Fear of Repercussions
			77	Willingness to help-seek amongst noncombat peers was limited across the sample. Participants expressed disdain toward reaching out to individuals without combat exposure. Exposure was defined as “actual engagement with the enemy,” per Bravo Delta, to which all participants provided similar interpretations.		Trust in provider	Trust in Provider
			77	None of the participants expressed willingness to open up, help-seek, or offer transparency as they expressed the need to align themselves with what Kilo Mike described as targeting only “likeminded people and people with my same experience.”		Provider knowledge	Provider Unfamiliar with Military Culture & Patient Condition
			81-82	Across the sample, all expressed a practice of help-seeking amongst combat veterans in a manner described by Bravo Delta as “I’m only looking for help from brothers who bled and fought like I did.” Repeating the latter sentiment, Echo Oscar stated, “Veterans understand veterans, but combat veterans understand combat veterans. We know death, losing a brother, seeing kids in pieces, getting ambushe…					Peer support	Social Support
			82	Baker Charlie revealing, “Being a combat veteran puts me in a brotherhood with the best of the best. I don’t mind getting help with my anger from veterans, but I won’t take it seriously like I would a war veteran.”		Provider knowledge	Provider Unfamiliar with Military Culture & Patient Condition
Possemato et al (2018) - Family	Empirical Article - Mixed	Direct Quotes Empirical Outcome										Family issue	United States	Not specified	Mixed	Mixed	Mixed	Not Specified	Not Specified	Not Specified	Not Specified	Yes	Yes	Yes	No	Yes	Yes	Yes	Yes	No	No	Yes	Yes	Yes	Yes	Yes	Yes	Yes	60% quality criteria met
			747	Involving family/ providing support for family					Availability of services	Service Availability	Service Availability
			748	members in all four groups also described peer support services and/ or social support from other veterans as a PTSD treatment facilitator (n = 9). Several veterans felt that only someone with military experience would understand them, and therefore they wanted to work with veteran peers. Often informal interactions with other veterans facilitated treatment. One urban veteran who previously sough…					Family engagement in treatment services Peer/spousal support	Service Availability Social Support	Social Support
Possemato et al (2018) - Veteran												Veteran issue	United States
			747	I don’t trust mental health professionals		Trust in provider	Trust in Provider	Trust in Provider			Provider Familiar with Military Culture & Patient Condition
			747	Staff turnover/ inability to establish consistent provider		Provider turnover	Continuity of Care	Continuity of Care			Service Availability
			747	Receiving accurate diagnosis/ effective treatment				Service Preferences	Provider knowledge	Provider Familiar with Military Culture & Patient Condition	Provider Engagement
			747	Providing a range of treatment options/ individual tailoring				Mental Health Knowledge	Availability of services Choice	Service Availability	Social Support
			747	Enabling veterans to label their own experiences and reactions to trauma				Preexisting Attitudes	Provider engagement	Provider Engagement	Mental Health Knowledge
			747	Peer support services/ social support from other veterans				Navigating the System	Peer support	Social Support	Support Navigating the System
			747	Nonpreferred treatment offered		Choice	Service Preferences	Cost			Continuity of Care
			747	Hope/motivation for recovery				Transportation Challenges	Mental Health Knowledge	Mental Health Knowledge	Convenience
			747	PTSD is not treatable/ not a valid treatment target		Mental Health Knowledge	Mental Health Knowledge	Gender Stereotype
			747	PTSD label/PTSD treatment will have negative consequences		Stigma	Preexisting Attitudes	MST
			747	I am concerned about being labeled with a mental health problem		Stigma	Preexisting Attitudes	Trust in the System
			747	It would harm my career		Stigma	Preexisting Attitudes	Use of Pharmaceuticals
			747	PTSD treatment is ineffective/is harmful		Stigma	Preexisting Attitudes	Military Culture
			747	I don’t go places or do things that remind me of past traumas		Severity of Symptom	Symptoms Limiting Care Accessibility	Symptoms Limiting Care Accessibility
			747	Talking about my problems is too difficult for me		Severity of Symptom	Symptoms Limiting Care Accessibility	Life Disruptions
			747	I think talking about my problems will make them worse		Mental Health Knowledge	Mental Health Knowledge
			747	Mental health care does not work		Mental Health Knowledge	Mental Health Knowledge
			747	It is not acceptable to seek treatment		Stigma	Preexisting Attitudes
			747	People would like me less if they knew I was receiving help for a mental health problem, I would hide from others that I have seen a mental health provider, It would be too embarrassing I would be seen as weak, I would feel inadequate if I received mental health treatment		Stigma	Preexisting Attitudes
			747	Transition from military care to VHA care		Navigating the system	Navigating the System
			747	I don’t know where to get help		Navigating the system	Navigating the System
			747	Mental health care costs too much money		Finances	Cost
			747	I don’t have the time to attend treatment		Time constraints	Life Disruptions
			747	I don’t have adequate transportation		Transportation availability	Transportation Challenges
			747	I would have difficulty getting time off from work		Time constraints	Life Disruptions
			747	Coordination between VHA providers and settings		Continuity of care	Continuity of Care
			747	Technology can increase treatment access					Telehealth	Service Availability
			747	Open access scheduling (PCMHI)					Support navigating the system	Support Navigating the System
			746	Negative provider characteristics, such as being uncaring, untrustworthy, or a nonexpert in military related PTSD, were discussed across all four groups (n = 20). As this was a non-treatment-seeking sample, many descriptions of provider characteristics were from healthcare encounters in the distant past that still appeared to be affecting veterans’ decision to not seek PTSD care. A rural Vietnam …		Gender stereotype Trust in the system	Gender Stereotype MST Trust in the System
			746	Provider characteristics including listening, empathy, and trust also served as facilitators to care (n = 12). Participants frequently described that these provider virtues allowed them to “feel comfortable” and “open up.” Primary care providers’ having good knowledge of VA resources was also discussed. An urban male in his 30s described his experience talking to his primary care provider about a…					Provider engagement Provider knowledge	Provider Engagement Provider Familiar with Military Culture & Patient Condition
			746-748	Past treatment experiences regarding VHA staff turnover or being unable to establish consistent providers also served as barriers (n = 10). Several examples of this concern appeared to be related to participants being assigned to residents’ clinics. An urban male in his 50s stated, “Once I do find a person to help me all of a sudden they’re gone and everybody’s sitting there clueless of why I’m t…		Continuity of care Provider turnover	Continuity of Care
			748	Receiving accurate diagnosis and/or effective treatment, both psychotherapy and psychiatric medication, were discussed as facilitators (n = 8). Veterans described “aha!” moments in which healthcare providers labeled their patients’ concerns as PTSD, and that this experience motivated them to engage in treatment services. In addition, if veterans felt a past treatment experience effectively addres…					Provider knowledge	Provider Familiar with Military Culture & Patient Condition
			748	provision of a range of treatment options and individual tailoring of treatment was the most commonly described preference (n = 20). In each group, veterans described how there should be no “one size fits all” approach, but rather the veteran’s own experience and voice should be used in treatment planning. A rural male veteran in his 60s stated, “Somebody is going to need a drug to help. Somebody…					Choice	Service Availability
			748	the desire for individualized care also extended to enabling veterans to label their own experiences and reactions to trauma (n = 10). Veterans emphasized that providers should recognize how veterans vary in how they conceptualize and cope with trauma. A rural Vietnam veteran remarked, “I think that it’s important for the VA to not project onto the individual what they think is traumatic.”					Provider engagement	Provider Engagement
			748	Within the theme of treatment preferences, one barrier subtheme, consisting of examples of nonpreferred treatments (n = 8), emerged. These included getting medication instead of counseling, group treatment instead of individual, treatment focused on improving current functioning instead of exploring past problems, and providers insisting that veterans “dry out” with substance abuse treatment prio…		Availability of services Choice Pharmaceutical treatment	Service Preferences Use of Pharmaceuticals
			748	There were 14 veterans who related beliefs that PTSD is not treatable or not a valid target for treatment but rather a problem to be tolerated. For instance, one rural Vietnam veteran in his 60s remarked, “You can’t treat PTSD unless you erase our memories.” Veterans discussed that the logical consequence of this belief was that it would be useless to seek care.		Mental Health Knowledge	Mental Health Knowledge
			748	Anticipated stigma-related beliefs were also common, including fear that the PTSD label or PTSD treatment would have negative consequences (n = 12), such as limiting occupational opportunities. Misperceptions about VA medical records being shared with employers were discussed as well as not wanting to ask for time off to attend appointments for a stigmatized condition such as PTSD. One rural vete…		Mental Health Knowledge Stigma	Mental Health Knowledge Preexisting Attitudes
			748-749	The belief that PTSD treatment is ineffective or harmful was discussed across all groups (n = 5). One veteran stated, “There’s lots of guys that just don’t talk about it because it ain’t worth it.” Adverse reactions to both medications (e.g., “feeling numb”) and psychotherapy (e.g., “each session I had to drudge up from this boiling cauldron of all of these emotions and memories . . . and that ju…		Military culture	Military Culture
			749	There were 17 who veterans described their primary motivator for seeking treatment as a desire to improve their lives and that they had hope for recovery. When discussing his decision to get treatment, one urban female veteran in her 50s said, “I just couldn’t continue on this way. I knew that things could get better.” Others endorsed this viewpoint as the most logical way to deal with mental hea…					Mental Health Knowledge	Mental Health Knowledge
			749	The theme of “treatment access and coordination” refers to veteran’s experiences gaining access to treatment services and how multiple VHA and non-VHA services are coordinated with each other. Although facilitators within this theme were discussed more often than barriers, subthemes often included examples of both barriers and facilitators. For instance, when discussing transition from military c…		Continuity of care Navigating the system	Continuity of Care Navigating the System		Continuity of care Support navigating the system	Continuity of Care Support Navigating the System
			749	Participants also described logistics, such as clinic location, travel time, and clinic hours, ... as facilitators (n = 6). Some rural veterans ... saw rural clinics as making it easier for veterans to engage in PTSD services					Availability of services Proximity	Convenience Service Availability
			749	Each group discussed the use of technology to increase treatment access (n = 5). Overall, veterans had positive remarks about the use of technology-assisted care, often noting that this should be one of many options to allow people to receive PTSD services. One rural veteran who served in Iraq described how online self-help programs can be a gateway for more intensive treatments, saying, It makes…					Telehealth	Service Availability
			749	When the role of a PCMHI provider was brought up in groups, four veterans voiced that open access scheduling seemed like the biggest benefit of this service. Veterans liked the idea of being able to be seen with no wait times.					Availability of services	Service Availability
Shepherd‑Banigan et al (2023) - Family	Empirical Article - Mixed	Direct Quotes Empirical Outcome										Family issue	United States	Not specified	Mixed	Mixed	Not Specified	Not Specified	Not Specified	Not Specified	Not Specified	Yes	Yes	Yes	No	Yes	Yes	Yes	Yes	No	No	Yes	Can't Tell	Yes	Yes	Yes	Yes	No	40% quality criteria met
				Negative treatment attitudes, including those infuenced by past negative experiences with treatment (i.e., PTSD symptom exacerbation, structural barriers), concerns about how difcult the experience of treatment would be, or beliefs that the benefts of treatment would be minimal, reduced motivation to seek a new course of treatment.		Mental Health Knowledge	Mental Health Knowledge	Mental Health Knowledge			Mental Health Knowledge
				Several dyads in the study had participated in marital therapy together. They did not directly link use of marital therapy with use of PTSD therapy but described how helpful marital therapy had been for them to understand PTSD generally.					Mental Health Knowledge	Mental Health Knowledge
					One support partner reported that marriage counseling improved his and the Veteran’s communication around her PTSD management and had helped to recognize her PTSD symptoms, “We got a good therapist for our marriage counseling and someone that’s more straightforward and that’s what both of us needed. … It’s helped give her that aspect—Hey, okay, this is what’s going on—Kind of identifying where th…				Mental Health Knowledge	Mental Health Knowledge
Shepherd‑Banigan et al (2023) - Veteran												Veteran issue	United States
			10	We found that the most important factors for Veteran engagement in mental health therapy were Veteran and family treatment beliefs, family support and encouragement for treatment, prior use of marital therapy, and the need for mental health care				Mental Health Knowledge	Mental Health Knowledge Peer/spousal support	Mental Health Knowledge Social Support	Social Support
			8	Negative treatment attitudes, including those infuenced by past negative experiences with treatment (i.e., PTSD symptom exacerbation, structural barriers), concerns about how difcult the experience of treatment would be, or beliefs that the benefts of treatment would be minimal, reduced motivation to seek a new course of treatment.		Mental Health Knowledge	Mental Health Knowledge	Gender Stereotype			Mental Health Knowledge
			8-9	One Veteran described how talking about his trauma in therapy made him feel worse in the moment, “Just it’s rough talking about it already…because going in there, you’re fne. But when you start getting into your emotions and what’s going on in your brain, it just makes it a whole lot worse” (Veteran). He declined future referrals for PTSD treatment.		Mental Health Knowledge	Mental Health Knowledge	MST			Support Navigating the System
			9	Motivation to engage in therapy was also tied to social relationships in that several Veterans expressed that they were seeking a way to manage their symptoms to improve interactions with support partners. One Veteran said, “Well, the most important was to improve my marriage. My marriage was on the brink, my family, my children. It improved that, and that was important to me” (male Veteran). Pos…				Life Disruptions	Mental Health Knowledge Peer/spousal support	Mental Health Knowledge Social Support
			9	Te impact of other predisposing factors on treatment engagement did not come up during the interviews, with the exception of gender and age. For example, we found that gender might be a barrier to care in that Veterans with specifc conditions, such as military sexual traumas or those (i.e., female Veterans) who had had negative gender-related experiences in VA, indicated that they were hesitant t…		Childcare Gender stereotype MST	Gender Stereotype Life Disruptions MST	Symptoms Limiting Care Accessibility
			9	Family support for treatment were key enabling factors for treatment engagement. Support partners provided emotional, logistical, and advocacy support to help Veterans get into and attend treatment; support partners described how they navigated the VA system, drove Veterans to appointments, and provided childcare. One Veteran said, “My wife makes sure I get to my appointments. My mother, her job …				Service Preferences	Peer/spousal support Support navigating the system	Social Support Support Navigating the System
			9	Several dyads in the study had participated in marital therapy together. They did not directly link use of marital therapy with use of PTSD therapy but described how helpful marital therapy had been for them to understand PTSD generally.					Mental Health Knowledge	Mental Health Knowledge
					One support partner reported that marriage counseling improved his and the Veteran’s communication around her PTSD management and had helped to recognize her PTSD symptoms, “We got a good therapist for our marriage counseling and someone that’s more straightforward and that’s what both of us needed. … It’s helped give her that aspect—Hey, okay, this is what’s going on—Kind of identifying where th…				Mental Health Knowledge	Mental Health Knowledge
			9	Economic enabling factors did not emerge as an important infuencer of treatment engagement in this sample. In fact, participants described how support partners helped them to overcome logistical barriers, such as transportation, that might otherwise be addressed by economic resources					Support navigating the system	Support Navigating the System
			9	Several Veterans cited that their PTSD symptoms lead to a fear of being around other people which prevented them from seeking care in a group setting. One Veteran said, “I don’t care to socialize with others—I mean, even friends. So to do [PTSD therapy] in a group setting with people that I don’t know was out of my comfort zone. It gave me a lot of anxiety” (Veteran).		Availability of services Choice	Service Preferences
			9	Veterans also described how cooccurring health conditions, such as cancer, drowsiness, depression, and headaches, interfered in their ability to attend treatment. Cognitive conditions, such as traumatic brain injury and substance use, made it difcult for the Veteran to advocate for their treatment needs.		Severity of Symptom	Symptoms Limiting Care Accessibility
Godier- McBard et al (2021)	Empirical Article - Mixed	Direct Quotes Empirical Outcome										Veteran issue	United Kingdom	Not specified	Mixed	Mixed	Not Specified	Not Specified	Not Specified	Not Specified	0-10+ years	Yes	Yes	No	No	No	Yes	Yes	No	Yes	Yes	Yes	Yes	No	Yes	No	No	No	20% quality criteria met
			74	The highest scores for both women and men were observed in the BACE Stigma subscale, which measures aspects of stigma and discrimination that individuals believe will be associated with receiving mental health treatment/ support (eg, concern about being seen as weak).		Stigma	Preexisting Attitudes	Preexisting Attitudes
			72-73	Both female and male veterans described how the culture of the Armed Forces could continue to influence veterans postdischarge. A need for mental health support was associated with weakness, and the desire not to be perceived as weak was cultivated during military service, and continued postdischarge. This negatively impacted some participants’ abilities to seek help, along with their experiences…		Mental Health Knowledge Military culture	Mental Health Knowledge Military Culture	Military Culture
			73	One female participant’s response suggests that the negative implications of weakness may be more acute for women in a traditionally male military culture: I feel that I have the stiff upper lip mentality due to my Army service. It was seen as a weakness to be ill in any way and that was harder for a woman in a man’s world. Female, Army Veteran (73)Female veterans reported a lack of understanding…		Gender stereotype Military culture	Gender Stereotype Military Culture	Mental Health Knowledge
			73,73	Some participants described disappointment when transitioning from military to civilian healthcare: Whilst in- service, I valued the team support I received for my serious injury, as there were regular clinics and input from doctors, physios, remedial PT [Physical Training] and mental health professionals. It has been difficult to replicate that approach through the NHS post- discharge and it has…		Continuity of care	Continuity of Care	Gender Stereotype
			73	However, the impact of poor experiences of mental healthcare in- service on trust in mental healthcare professionals was also reported by some participants. This theme was more prominent for female veterans: Due to bad experiences with therapists while serving, it took me a while to engage, trust and open up with the therapist I have now. Female, Army Veteran Some participants felt uncomfortable …		Military service access Provider knowledge Trust in provider	Preexisting Attitudes Provider Unfamiliar with Military Culture & Patient Condition Trust in Provider	Continuity of Care
								Provider Unfamiliar with Military Culture & Patient Condition
								Trust in Provider
Shaw (2018)	Dissertation/Theses - Mixed	Direct Quotes Empirical Outcome										Veteran issue	United States	Not specified	Men/Male	Mixed	Not Specified	Not Specified	Not Specified	Not Specified	Not Specified	Yes	Yes	No	Can't Tell	Can't Tell	No	Yes	Yes	No	No	Yes	Yes	No	Yes	No	Yes	No	20% quality criteria met
				Barriers to Seeking Mental Health Services from Civilian Providers: Civilians don't understand		Provider knowledge	Provider Unfamiliar with Military Culture & Patient Condition	Provider Unfamiliar with Military Culture & Patient Condition
				Most participants indicated a disconnect between the military and civilian culture. As one veteran stated, "Most civilian physicians are not aware of the military issues related to mental health." Other respondents indicated, "They don't understand me, they have no connection to the service" and "Veterans that have experienced a traumatic event understand one another in a way that those who have …		Provider knowledge	Provider Unfamiliar with Military Culture & Patient Condition
